# Supplementary material for: The Defense Response of Nicotiana benthamiana to Peanut Stunt Virus Infection in the Presence of Symptom Exacerbating Satellite RNA
Source: Viruses. 2018 Aug 23;10(9):449. doi: 10.3390/v10090449 (PMC6165542; doi:10.3390/v10090449)
Supplement: Supplementary file 1 [file viruses-10-00449-s001.zip]

Archive with 6 entries (6 files):
- Supplementary Files/Suppl Table 3.xlsx
- Supplementary Files/Suppl. table 2.docx
- Supplementary Files/Suppl. table S1.docx
- Supplementary Files/Supplemental Figure 1.jpg
- Supplementary Files/Supplementary Table S4.doc
- Supplementary Files/Supplementary Table S5.docx
