# Supplementary material for: The Defense Response of Nicotiana benthamiana to Peanut Stunt Virus Infection in the Presence of Symptom Exacerbating Satellite RNA
Source: Viruses. 2018 Aug 23;10(9):449. doi: 10.3390/v10090449 (PMC6165542; doi:10.3390/v10090449)
Supplement: Supplementary file 1 [file viruses-10-00449-s001.zip › Supplementary Files/Suppl Table 3.xlsx]

## Sheet: PSV-G
	Ratio			Gene Ontology
Genes.Name	PSV-G/Mock	p value	Probe	Description.y	Length.y	X.Hits.y	e.Value.y	sim.mean.y	X.GO.y	GO.Names.list.y	Enzyme.Codes.list.y	InterPro.IDs.y
Nbv3K585736079	-4.588	0.002463	CUST_69485_PI429860205	---NA---	546	<NA>			<NA>			no IPS match
Nbv3K585713325	-4.104	0.008652	CUST_63117_PI429860205	<NA>	<NA>	<NA>	<NA>	<NA>	<NA>	<NA>	<NA>	<NA>
Nbv3K585737164	-3.869	0.00481	CUST_69730_PI429860205	<NA>	<NA>	<NA>	<NA>	<NA>	<NA>	<NA>	<NA>	<NA>
Nbv3K585685646	-3.173	0.013301	CUST_56171_PI429860205	PREDICTED: uncharacterized protein LOC104220443	870	20	1.81E-135	70.25%	<NA>			PTHR35127 (PANTHER); PTHR35127:SF1 (PANTHER)
Nbv3K585675684	-3.168	0.005741	CUST_53955_PI429860205	---NA---	426	<NA>			<NA>			no IPS match
Nbv3K585701332	-3.139	0.007536	CUST_59695_PI429860205	---NA---	415	<NA>			<NA>			PTHR37077 (PANTHER)
RC_Nbv3K585715038	-3.077	0.008682	CUST_20093_PI429860205	F-box CPR30-like isoform X1	1654	20	0	74.1%	5	F:ubiquitin-protein transferase activity; F:protein binding; P:SCF-dependent proteasomal ubiquitin-dependent protein catabolic process; C:SCF ubiquitin ligase complex; P:protein ubiquitination		IPR001810 (SMART); G3DSA:1.20.1280.50 (GENE3D); IPR017451 (TIGRFAM); IPR006527 (PFAM); IPR001810 (PFAM); PTHR32133:SF89 (PANTHER); PTHR32133 (PANTHER); IPR001810 (SUPERFAMILY)
RC_Nbv3K585677787	-2.938	0.021253	CUST_10243_PI429860205	---NA---	623	<NA>			<NA>			no IPS match
Nbv3K705827525	-2.899	0.003581	CUST_84675_PI429860205	probable plastid-lipid-associated chloroplastic isoform X1	966	20	3.27E-171	0.86	3	F:ATP binding; F:protein kinase activity; P:protein phosphorylation		PTHR24056 (PANTHER); PTHR24056:SF181 (PANTHER)
RC_Nbv3K585736742	-2.897	0.012283	CUST_26092_PI429860205	---NA---	1106	<NA>			<NA>			no IPS match
RC_Nbv3K585735621	-2.726	0.007401	CUST_25848_PI429860205	---NA---	172	<NA>			<NA>			no IPS match
Nbv3K585682859	-2.705	0.008987	CUST_55558_PI429860205	---NA---	344	<NA>			<NA>			no IPS match
RC_Nbv3K605746986	-2.688	0.002266	CUST_28089_PI429860205	---NA---	308	<NA>			<NA>			no IPS match
Nbv3K665799367	-2.644	0.012201	CUST_80311_PI429860205	PREDICTED: uncharacterized protein LOC104095705	922	1	1.46E-4	0.64	<NA>			no IPS match
Nbv3K585703707	-2.602	0.015546	CUST_60294_PI429860205	---NA---	655	<NA>			<NA>			no IPS match
Nbv3K585733515	-2.57	0.003245	CUST_68887_PI429860205	PREDICTED: uncharacterized protein LOC107772965, partial	843	20	1.91E-67	57.2%	<NA>			PTHR33168 (PANTHER); PTHR33168:SF9 (PANTHER)
Nbv3K765635439	-2.561	0.000665	CUST_48084_PI429860205	PREDICTED: uncharacterized protein LOC104110370	1486	20	0	86.4%	<NA>			IPR009686 (PFAM); PTHR21068:SF22 (PANTHER); PTHR21068 (PANTHER)
RC_Nbv3K705832065	-2.52	0.001338	CUST_42454_PI429860205	---NA---	591	<NA>			<NA>			no IPS match
RC_Nbv3K725615810	-2.517	0.003077	CUST_1468_PI429860205	---NA---	206	<NA>			<NA>			no IPS match
RC_Nbv3K585682633	-2.515	0.012388	CUST_11425_PI429860205	---NA---	584	<NA>			<NA>			no IPS match
RC_Nbv3K645777548	-2.46	0.007628	CUST_33954_PI429860205	ABC transporter C family member 15	447	20	1.15E-14	0.93	5	F:ATP binding; F:ATPase activity, coupled to transmembrane movement of substances; P:transmembrane transport; P:metabolic process; C:integral component of membrane		no IPS match
RC_Nbv3K645786326	-2.431	0.004826	CUST_35427_PI429860205	hippocampus abundant transcript 1	1690	20	0	91.5%	3	P:transmembrane transport; C:integral component of membrane; F:transporter activity		G3DSA:1.20.1250.20 (GENE3D); IPR011701 (PFAM); PTHR23504:SF35 (PANTHER); PTHR23504 (PANTHER); IPR020846 (PROSITE_PROFILES); IPR020846 (SUPERFAMILY)
Nbv3K765631023	-2.428	0.021098	CUST_47560_PI429860205	PREDICTED: uncharacterized protein LOC104095705	277	1	1.93E-5	0.63	<NA>			no IPS match
RC_Nbv3K765635756	-2.428	0.005506	CUST_3976_PI429860205	probable plastid-lipid-associated chloroplastic isoform X1	1066	20	0	87.3%	3	F:ATP binding; F:protein kinase activity; P:protein phosphorylation		no IPS match
RC_Nbv3K605751775	-2.411	0.007451	CUST_29168_PI429860205	---NA---	655	<NA>			<NA>			no IPS match
Nbv3K665803144	-2.407	0.014673	CUST_81076_PI429860205	probable plastid-lipid-associated chloroplastic	595	20	1.46E-63	92.7%	3	F:ATP binding; F:protein kinase activity; P:protein phosphorylation		no IPS match
Nbv3K585735435	-2.394	0.006279	CUST_8709_PI429860210	---NA---	299	<NA>			<NA>			no IPS match
Nbv3K805660015	-2.359	0.00037	CUST_51047_PI429860205	desiccation protectant Lea14 homolog	269	20	2.03E-55	91.85%	1	P:response to desiccation		no IPS match
Nbv3K585693213	-2.344	0.002743	CUST_57916_PI429860205	lipid-binding At4g00165	601	20	8.74E-84	84.45%	<NA>			IPR016140 (SMART); IPR027923 (PFAM); G3DSA:1.10.110.10 (GENE3D); PTHR31731 (PANTHER); PTHR31731:SF21 (PANTHER); IPR016140 (SUPERFAMILY)
Nbv3K585678687	-2.34	0.006229	CUST_54622_PI429860205	glutathione transferase GST 23-like	852	20	2.47E-133	81.6%	6	F:protein binding; P:toxin catabolic process; C:cytoplasm; P:glutathione metabolic process; F:glutathione transferase activity; F:lactoylglutathione lyase activity	EC:2.5.1.18; EC:4.4.1.5	IPR004046 (PFAM); IPR004045 (PFAM); IPR012336 (G3DSA:3.40.30.GENE3D); IPR010987 (G3DSA:1.20.1050.GENE3D); PTHR11260:SF203 (PANTHER); PTHR11260 (PANTHER); IPR010987 (PROSITE_PROFILES); IPR004045 (PROSITE_PROFILES); IPR012336 (SUPERFAMILY); IPR010987 (SUPERFAMILY)
Nbv3K745620845	-2.338	0.000619	CUST_46037_PI429860205	desiccation protectant Lea14 homolog	662	20	1.1E-21	92.25%	1	P:response to desiccation		no IPS match
RC_Nbv3K785649384	-2.335	0.012324	CUST_5613_PI429860205	probable plastid-lipid-associated chloroplastic	2204	20	8.25E-127	91.85%	3	F:ATP binding; F:protein kinase activity; P:protein phosphorylation		no IPS match
RC_Nbv3K585693885	-2.327	0.003914	CUST_14047_PI429860205	PREDICTED: uncharacterized protein LOC104220443	1404	20	3.27E-139	70.65%	<NA>			PTHR35127 (PANTHER); PTHR35127:SF1 (PANTHER)
Nbv3K585669478	-2.308	0.004665	CUST_52582_PI429860205	PREDICTED: uncharacterized protein LOC107771997	817	20	1.38E-30	52.85%	<NA>			no IPS match
RC_Nbv3K585684095	-2.303	0.014027	CUST_11787_PI429860205	---NA---	226	<NA>			<NA>			no IPS match
RC_Nbv3K585691762	-2.3	0.007829	CUST_13546_PI429860205	---NA---	239	<NA>			<NA>			no IPS match
RC_Nbv3K725839229	-2.3	0.02631	CUST_43230_PI429860205	PREDICTED: uncharacterized protein LOC104119655	990	20	2.57E-128	74.8%	<NA>			PTHR35127 (PANTHER); PTHR35127:SF1 (PANTHER)
RC_Nbv3K585734389	-2.299	0.005317	CUST_25566_PI429860205	hippocampus abundant transcript 1	1836	20	3.24E-134	89.55%	3	P:transmembrane transport; C:integral component of membrane; F:transporter activity		IPR011701 (PFAM); G3DSA:1.20.1250.20 (GENE3D); PTHR23504:SF35 (PANTHER); PTHR23504 (PANTHER); IPR020846 (SUPERFAMILY)
RC_Nbv5tr6217934	-2.294	0.00071	CUST_88757_PI429860205	fe(2+) transport 1-like	1164	20	0	86.3%	6	F:2-alkenal reductase [NAD(P)] activity; C:integral component of membrane; F:zinc ion transmembrane transporter activity; P:oxidation-reduction process; P:zinc II ion transmembrane transport; C:plasma membrane	EC:1.3.1.74	IPR004698 (TIGRFAM); IPR003689 (PFAM); PTHR11040:SF41 (PANTHER); PTHR11040 (PANTHER)
Nbv3K745620024	-2.292	0.017788	CUST_45933_PI429860205	---NA---	177	<NA>			<NA>			no IPS match
RC_Nbv3K585691589	-2.279	0.003024	CUST_13500_PI429860205	oligopeptide transporter 3	279	20	8.76E-14	95.45%	2	P:transmembrane transport; C:integral component of membrane		PTHR22601 (PANTHER); PTHR22601:SF2 (PANTHER); PS51257 (PROSITE_PROFILES)
Nbv5tr6237390	-2.274	0.003358	CUST_94831_PI429860205	PREDICTED: uncharacterized protein LOC104220443	1339	20	1.19E-132	63.2%	<NA>			PTHR35127 (PANTHER); PTHR35127:SF1 (PANTHER)
RC_Nbv3K605753531	-2.267	0.008025	CUST_29587_PI429860205	---NA---	2302	<NA>			<NA>			no IPS match
RC_Nbv3K585699584	-2.251	0.010728	CUST_15426_PI429860205	---NA---	224	<NA>			<NA>			no IPS match
Nbv3K585718157	-2.25	0.008025	CUST_64557_PI429860205	DNAJ heat shock N-terminal domain-containing isoform 2	1074	20	6.04E-140	83.4%	3	C:chloroplast; F:iron ion binding; F:electron carrier activity		IPR001623 (PRINTS); IPR001623 (SMART); G3DSA:3.30.70.20 (GENE3D); IPR001623 (G3DSA:1.10.287.GENE3D); IPR001623 (PFAM); PF13370 (PFAM); PTHR24078:SF166 (PANTHER); PTHR24078 (PANTHER); IPR017896 (PROSITE_PROFILES); IPR001623 (PROSITE_PROFILES); IPR001623 (SUPERFAMILY); SSF54862 (SUPERFAMILY)
RC_Nbv3K725614365	-2.235	0.001463	CUST_1304_PI429860205	partial	1461	20	1.23E-18	90.2%	5	P:response to abscisic acid; C:membrane; C:cytosol; P:cold acclimation; P:response to water deprivation		IPR000167 (PFAM); PTHR33346 (PANTHER)
RC_Nbv3K625765009	-2.235	0.002879	CUST_31591_PI429860205	---NA---	226	<NA>			<NA>			no IPS match
Nbv3K785652852	-2.234	0.000984	CUST_50213_PI429860205	photosystem II I (chloroplast)	743	20	2.46E-28	95.95%	6	F:translation initiation factor activity; C:photosystem II reaction center; C:integral component of membrane; P:photosynthesis; P:translational initiation; C:chloroplast thylakoid membrane		no IPS match
RC_Nbv3K725833845	-2.228	0.00324	CUST_42655_PI429860205	PREDICTED: uncharacterized protein LOC104222129	985	20	2.7E-108	73.6%	<NA>			PTHR35127 (PANTHER); PTHR35127:SF1 (PANTHER)
Nbv3K585694161	-2.22	0.004791	CUST_58126_PI429860205	<NA>	<NA>	<NA>	<NA>	<NA>	<NA>	<NA>	<NA>	<NA>
Nbv3K765638440	-2.205	0.013626	CUST_48513_PI429860205	probable plastid-lipid-associated chloroplastic	606	20	3.49E-99	93.75%	3	F:ATP binding; F:protein kinase activity; P:protein phosphorylation		no IPS match
RC_Nbv3K765637746	-2.2	0.000874	CUST_4277_PI429860205	partial	1227	20	6.83E-19	90.2%	5	P:response to abscisic acid; C:membrane; C:cytosol; P:cold acclimation; P:response to water deprivation		IPR000167 (PFAM); PTHR33346 (PANTHER)
RC_Nbv3K725615771	-2.195	0.001047	CUST_1463_PI429860205	---NA---	202	<NA>			<NA>			no IPS match
RC_Nbv3K585700246	-2.172	0.000666	CUST_15573_PI429860205	glucan endo-1,3-beta-glucosidase 8-like	1863	20	0	91.05%	4	P:carbohydrate metabolic process; F:hydrolase activity, hydrolyzing O-glycosyl compounds; C:anchored component of plasma membrane; F:polysaccharide binding		IPR012946 (SMART); IPR012946 (PFAM); IPR013781 (G3DSA:3.20.20.GENE3D); IPR000490 (PFAM); PTHR32227:SF95 (PANTHER); PTHR32227 (PANTHER); IPR017853 (SUPERFAMILY)
RC_Nbv3K585666734	-2.165	0.044197	CUST_7668_PI429860205	---NA---	624	<NA>			<NA>			no IPS match
Nbv3K585705784	-2.164	0.00324	CUST_60925_PI429860205	calcium-binding allergen Ole e 8-like	766	20	1.04E-107	87.35%	1	F:calcium ion binding		IPR002048 (SMART); IPR002048 (PFAM); IPR011992 (G3DSA:1.10.238.GENE3D); PTHR10891:SF605 (PANTHER); PTHR10891 (PANTHER); IPR002048 (PROSITE_PROFILES); IPR002048 (PROSITE_PROFILES); IPR002048 (PROSITE_PROFILES); IPR002048 (PROSITE_PROFILES); IPR011992 (SUPERFAMILY)
RC_Nbv3K665797928	-2.152	0.001237	CUST_37198_PI429860205	---NA---	343	<NA>			<NA>			no IPS match
RC_Nbv3K585707139	-2.135	0.000389	CUST_17499_PI429860205	---NA---	829	<NA>			<NA>			no IPS match
Nbv3K805663561	-2.127	0.009732	CUST_51375_PI429860205	---NA---	179	<NA>			<NA>			no IPS match
RC_Nbv3K585723870	-2.118	0.006905	CUST_22921_PI429860205	transcription factor bHLH47-like	789	20	7.11E-100	81.9%	6	F:DNA binding; P:iron ion homeostasis; F:transcription factor activity, sequence-specific DNA binding; P:regulation of transcription, DNA-templated; F:protein dimerization activity; P:cellular response to iron ion starvation		PTHR23042 (PANTHER); PTHR23042:SF51 (PANTHER)
Nbv3K665799606	-2.111	0.03425	CUST_80351_PI429860205	<NA>	<NA>	<NA>	<NA>	<NA>	<NA>	<NA>	<NA>	<NA>
RC_Nbv3K785651995	-2.107	0.001133	CUST_5897_PI429860205	dnaJ homolog subfamily C member 2	1239	20	0	85.45%	3	C:chloroplast; F:iron ion binding; F:electron carrier activity		IPR001623 (PRINTS); IPR001080 (PRINTS); IPR001623 (SMART); IPR001623 (PFAM); PF13370 (PFAM); G3DSA:3.30.70.20 (GENE3D); IPR001623 (G3DSA:1.10.287.GENE3D); PTHR24078:SF166 (PANTHER); PTHR24078 (PANTHER); IPR001623 (PROSITE_PROFILES); IPR017896 (PROSITE_PROFILES); SSF54862 (SUPERFAMILY); IPR001623 (SUPERFAMILY)
Nbv3K625773619	-2.101	0.00296	CUST_76326_PI429860205	partial	867	20	4.13E-19	87.9%	5	P:response to abscisic acid; C:membrane; C:cytosol; P:cold acclimation; P:response to water deprivation		IPR000167 (PFAM); PTHR33346 (PANTHER)
RC_Nbv3K625772006	-2.092	0.002772	CUST_33058_PI429860205	Uncharacterized protein ycf36, partial	530	20	1.26E-4	0.91	3	C:mitochondrion; C:membrane; C:integral component of membrane		no IPS match
Nbv3K605746547	-2.082	0.000665	CUST_9270_PI429860210	---NA---	180	<NA>			<NA>			no IPS match
RC_Nbv3K585676412	-2.073	0.004083	CUST_9913_PI429860205	<NA>	<NA>	<NA>	<NA>	<NA>	<NA>	<NA>	<NA>	<NA>
RC_Nbv3K785644591	-2.072	0.015048	CUST_5060_PI429860205	probable plastid-lipid-associated chloroplastic	153	20	4.72E-8	99.15%	4	F:ATP binding; F:protein kinase activity; P:protein phosphorylation; C:plastid		no IPS match
Nbv3K765640575	-2.055	0.007759	CUST_48809_PI429860205	<NA>	<NA>	<NA>	<NA>	<NA>	<NA>	<NA>	<NA>	<NA>
RC_Nbv3K585683826	-2.054	0.001049	CUST_11712_PI429860205	---NA---	283	<NA>			<NA>			no IPS match
RC_Nbv3K745625023	-2.054	0.022599	CUST_2669_PI429860205	transcription factor bHLH47	1065	20	8.02E-154	76.35%	6	F:DNA binding; P:iron ion homeostasis; F:transcription factor activity, sequence-specific DNA binding; P:regulation of transcription, DNA-templated; F:protein dimerization activity; P:cellular response to iron ion starvation		IPR011598 (G3DSA:4.10.280.GENE3D); PTHR23042:SF51 (PANTHER); PTHR23042 (PANTHER); IPR011598 (PROSITE_PROFILES); IPR011598 (SUPERFAMILY)
Nbv3K665800418	-2.053	0.010457	CUST_80525_PI429860205	DNAJ heat shock N-terminal domain-containing isoform 2	951	20	2.62E-143	79.9%	3	C:chloroplast; F:iron ion binding; F:electron carrier activity		IPR001623 (PRINTS); IPR001623 (SMART); G3DSA:3.30.70.20 (GENE3D); IPR001623 (PFAM); IPR001623 (G3DSA:1.10.287.GENE3D); PF13370 (PFAM); PTHR24078:SF207 (PANTHER); PTHR24078 (PANTHER); IPR017896 (PROSITE_PROFILES); IPR001623 (PROSITE_PROFILES); SSF54862 (SUPERFAMILY); IPR001623 (SUPERFAMILY)
RC_Nbv3K645791666	-2.043	0.005487	CUST_36409_PI429860205	Chaperone dnaJ	138	11	6.15E-5	86.82%	2	F:iron ion binding; F:electron carrier activity		no IPS match
Nbv3K625773029	-2.027	0.000539	CUST_76226_PI429860205	choline-phosphate cytidylyltransferase 1-like	569	20	8.18E-41	92.7%	2	F:choline-phosphate cytidylyltransferase activity; P:CDP-choline pathway	EC:2.7.7.15	IPR004821 (PFAM); IPR004821 (TIGRFAM); IPR014729 (G3DSA:3.40.50.GENE3D); PTHR10739 (PANTHER); PTHR10739:SF28 (PANTHER); SSF52374 (SUPERFAMILY)
RC_Nbv3K745624222	-2.011	0.002321	CUST_2526_PI429860205	glucose and ribitol dehydrogenase homolog 1	1169	20	0	91.25%	2	F:oxidoreductase activity; P:oxidation-reduction process		IPR002347 (PRINTS); IPR002347 (PRINTS); PF13561 (PFAM); IPR016040 (G3DSA:3.40.50.GENE3D); IPR002347 (PANTHER); PTHR24322:SF566 (PANTHER); IPR016040 (SUPERFAMILY)
Nbv3K765640892	-2.003	2.6e-05	CUST_48855_PI429860205	<NA>	<NA>	<NA>	<NA>	<NA>	<NA>	<NA>	<NA>	<NA>
Nbv3K805656000	-1.998	0.002421	CUST_50508_PI429860205	partial	1012	20	2.21E-18	90.4%	5	P:response to abscisic acid; C:membrane; C:cytosol; P:cold acclimation; P:response to water deprivation		IPR000167 (PFAM); PTHR33346 (PANTHER)
RC_Nbv3K625764836	-1.991	0.017408	CUST_31563_PI429860205	<NA>	<NA>	<NA>	<NA>	<NA>	<NA>	<NA>	<NA>	<NA>
Nbv3K585709496	-1.977	0.011698	CUST_62021_PI429860205	---NA---	871	<NA>			<NA>			no IPS match
Nbv3K625759948	-1.973	0.006186	CUST_73940_PI429860205	---NA---	165	<NA>			<NA>			no IPS match
Nbv3K725611044	-1.946	0.019251	CUST_44715_PI429860205	---NA---	1343	<NA>			<NA>			PTHR31719 (PANTHER); PTHR31719:SF34 (PANTHER)
RC_Nbv3K645780199	-1.946	0.00191	CUST_34298_PI429860205	<NA>	<NA>	<NA>	<NA>	<NA>	<NA>	<NA>	<NA>	<NA>
Nbv3K585687830	-1.944	0.002302	CUST_7112_PI429860210	---NA---	151	<NA>			<NA>			no IPS match
RC_Nbv3K605740979	-1.937	0.002013	CUST_27065_PI429860205	---NA---	344	<NA>			<NA>			no IPS match
RC_Nbv3K605751529	-1.908	0.002466	CUST_29109_PI429860205	phosphoenolpyruvate carboxylase kinase 1-like	250	20	7.88E-13	95.75%	11	C:nucleus; F:ATP binding; F:calmodulin binding; P:abscisic acid-activated signaling pathway; C:cytoplasm; P:protein autophosphorylation; F:calmodulin-dependent protein kinase activity; P:peptidyl-serine phosphorylation; C:plasma membrane; P:intracellular signal transduction; F:calcium-dependent protein serine/threonine kinase activity	EC:2.7.11.17	no IPS match
Nbv3K805658751	-1.907	0.002269	CUST_50843_PI429860205	dnaJ homolog subfamily C member 2	1292	20	0	87.05%	3	C:chloroplast; F:iron ion binding; F:electron carrier activity		IPR001623 (PRINTS); IPR001080 (PRINTS); IPR001623 (SMART); IPR001623 (G3DSA:1.10.287.GENE3D); PF13370 (PFAM); G3DSA:3.30.70.20 (GENE3D); IPR001623 (PFAM); PTHR24078:SF207 (PANTHER); PTHR24078 (PANTHER); IPR017896 (PROSITE_PROFILES); IPR001623 (PROSITE_PROFILES); SSF54862 (SUPERFAMILY); IPR001623 (SUPERFAMILY)
Nbv3K685815635	-1.878	0.001047	CUST_82917_PI429860205	Calmodulin	2391	20	2.73E-56	0.99	5	F:protein binding; F:calcium ion binding; P:protein catabolic process; C:cytosol; P:pollen germination		no IPS match
RC_Nbv3K585671687	-1.873	0.010877	CUST_8863_PI429860205	transcription factor bHLH47-like	1390	20	5.87E-151	72.95%	2	P:biological regulation; F:protein dimerization activity		IPR011598 (G3DSA:4.10.280.GENE3D); PTHR23042:SF51 (PANTHER); PTHR23042 (PANTHER); IPR011598 (PROSITE_PROFILES); IPR011598 (SUPERFAMILY)
RC_Nbv3K585690242	-1.862	0.005506	CUST_13189_PI429860205	---NA---	476	<NA>			<NA>			no IPS match
RC_Nbv3K805660248	-1.862	0.000181	CUST_6797_PI429860205	zeaxanthin epoxidase	183	14	5.36E-7	77.64%	19	F:FAD binding; F:zeaxanthin epoxidase [overall] activity; C:chloroplast envelope; P:abscisic acid biosynthetic process; F:monooxygenase activity; C:plastid; C:thylakoid; C:chloroplast thylakoid membrane; P:response to water deprivation; C:chloroplast; P:response to heat; F:antheraxanthin epoxidase activity; F:zeaxanthin epoxidase activity; F:oxidoreductase activity; C:chloroplast membrane; P:seco…		no IPS match
RC_Nbv3K605743790	-1.846	0.005656	CUST_27548_PI429860205	---NA---	181	<NA>			<NA>			no IPS match
Nbv3K745623342	-1.843	0.028513	CUST_46408_PI429860205	NAC domain-containing 72-like	1532	20	0	0.81	3	C:nucleus; F:DNA binding; P:regulation of transcription, DNA-templated		IPR003441 (PFAM); PTHR31719:SF34 (PANTHER); PTHR31719 (PANTHER); IPR003441 (PROSITE_PROFILES); IPR003441 (SUPERFAMILY)
Nbv3K745623880	-1.808	0.002012	CUST_46494_PI429860205	von Willebrand factor A domain-containing DDB_G0286969-like isoform X1	1451	20	0	83.45%	<NA>			IPR002035 (G3DSA:3.40.50.GENE3D); IPR002035 (PFAM); PTHR10338:SF114 (PANTHER); PTHR10338 (PANTHER); PTHR10338:SF114 (PANTHER); IPR002035 (PROSITE_PROFILES); IPR002035 (SUPERFAMILY)
RC_Nbv3K665801548	-1.806	0.002747	CUST_37851_PI429860205	PREDICTED: uncharacterized protein LOC104240116	1269	20	0	0.87	1	C:integral component of membrane		IPR009631 (PFAM); PTHR34214 (PANTHER); PTHR34214:SF3 (PANTHER); IPR009631 (PRODOM)
RC_Nbv5tr6204264	-1.804	0.028658	CUST_87612_PI429860205	PREDICTED: uncharacterized protein LOC104248884	1472	20	0	78.8%	<NA>			IPR006502 (PFAM); IPR006502 (TIGRFAM); PTHR31579:SF4 (PANTHER); IPR006502 (PANTHER)
RC_Nbv3K705829051	-1.8	0.000999	CUST_42049_PI429860205	probable leucine-rich repeat receptor kinase At1g68400	2171	20	0	79.75%	4	F:ATP binding; C:integral component of membrane; F:protein kinase activity; P:protein phosphorylation		G3DSA:3.30.200.20 (GENE3D); G3DSA:1.10.510.10 (GENE3D); IPR001245 (PFAM); IPR032675 (G3DSA:3.80.10.GENE3D); PTHR27008 (PANTHER); PTHR27008:SF26 (PANTHER); IPR000719 (PROSITE_PROFILES); IPR011009 (SUPERFAMILY); IPR032675 (SUPERFAMILY)
RC_Nbv3K725616461	-1.8	0.012789	CUST_1525_PI429860205	<NA>	<NA>	<NA>	<NA>	<NA>	<NA>	<NA>	<NA>	<NA>
RC_Nbv3K605753535	-1.795	0.009426	CUST_29588_PI429860205	Retrovirus-related Pol poly from transposon TNT 1-94	437	20	2.21E-29	88.45%	4	F:DNA binding; F:zinc ion binding; P:DNA recombination; P:DNA integration		IPR001878 (SMART); IPR001878 (G3DSA:4.10.60.GENE3D); IPR001878 (PFAM); IPR001878 (PROSITE_PROFILES); IPR001878 (SUPERFAMILY)
Nbv3K625767066	-1.79	0.001133	CUST_74995_PI429860205	<NA>	<NA>	<NA>	<NA>	<NA>	<NA>	<NA>	<NA>	<NA>
RC_Nbv3K745623553	-1.787	4.5e-05	CUST_2407_PI429860205	<NA>	<NA>	<NA>	<NA>	<NA>	<NA>	<NA>	<NA>	<NA>
RC_Nbv3K585712197	-1.783	0.003285	CUST_19180_PI429860205	desiccation protectant Lea14 homolog	680	20	5.2E-99	90.6%	2	C:integral component of membrane; P:response to desiccation		IPR013990 (SMART); IPR013783 (G3DSA:2.60.40.GENE3D); IPR004864 (PFAM); PTHR31459:SF3 (PANTHER); PTHR31459 (PANTHER); PD010978 (PRODOM); SSF117070 (SUPERFAMILY)
Nbv3K625775701	-1.782	4.5e-05	CUST_76685_PI429860205	<NA>	<NA>	<NA>	<NA>	<NA>	<NA>	<NA>	<NA>	<NA>
RC_Nbv3K585733464	-1.78	0.001103	CUST_25363_PI429860205	photosystem II K (chloroplast)	1042	20	1.27E-30	94.7%	4	C:photosystem II reaction center; C:integral component of membrane; P:photosynthesis; C:chloroplast thylakoid membrane		IPR003687 (PFAM); PTHR35325:SF1 (PANTHER); PTHR35325 (PANTHER); IPR003687 (PRODOM); SSF161037 (SUPERFAMILY)
RC_Nbv3K585681602	-1.776	0.002023	CUST_11171_PI429860205	---NA---	157	<NA>			<NA>			no IPS match
Nbv3K585737697	-1.769	0.016687	CUST_69848_PI429860205	PREDICTED: uncharacterized protein LOC107773613, partial	230	20	2.1E-45	78.8%	<NA>			no IPS match
RC_Nbv3K685808285	-1.763	0.003192	CUST_4983_PI429860210	CURVATURE THYLAKOID chloroplastic- partial	212	1	7.66E-7	0.93	<NA>			no IPS match
Nbv3K585681827	-1.761	0.001693	CUST_55312_PI429860205	<NA>	<NA>	<NA>	<NA>	<NA>	<NA>	<NA>	<NA>	<NA>
Nbv3K765636174	-1.761	0.003816	CUST_48181_PI429860205	---NA---	684	<NA>			<NA>			no IPS match
Nbv3K805657708	-1.758	0.001783	CUST_50703_PI429860205	calmodulin-7	829	20	2.67E-101	99.75%	10	P:detection of calcium ion; P:regulation of photomorphogenesis; F:protein binding; F:2-alkenal reductase [NAD(P)] activity; P:modulation by symbiont of host calcium or calmodulin-mediated signal transduction; P:regulation of calcium or calmodulin-mediated signal transduction in response to host; F:calcium ion binding; C:cytosol; P:oxidation-reduction process; P:calcium-mediated signaling	EC:1.3.1.74	IPR002048 (SMART); IPR011992 (G3DSA:1.10.238.GENE3D); IPR002048 (PFAM); IPR011992 (G3DSA:1.10.238.GENE3D); PTHR23050 (PANTHER); PTHR23050:SF166 (PANTHER); IPR002048 (PROSITE_PROFILES); IPR002048 (PROSITE_PROFILES); IPR002048 (PROSITE_PROFILES); IPR002048 (PROSITE_PROFILES); IPR011992 (SUPERFAMILY)
RC_Nbv3K585690520	-1.75	2.6e-05	CUST_13267_PI429860205	G-type lectin S-receptor-like serine threonine- kinase At4g27290	598	20	1.03E-50	0.86	1	F:protein serine/threonine kinase activity		IPR021820 (PFAM); PTHR27002 (PANTHER); PTHR27002:SF33 (PANTHER)
RC_Nbv3K665804245	-1.75	0.011935	CUST_38382_PI429860205	<NA>	<NA>	<NA>	<NA>	<NA>	<NA>	<NA>	<NA>	<NA>
Nbv3K685813531	-1.728	0.000203	CUST_82497_PI429860205	PREDICTED: uncharacterized protein LOC107840559	952	20	3.73E-124	93.45%	<NA>			IPR009686 (PFAM); PTHR21068 (PANTHER); PTHR21068:SF22 (PANTHER)
Nbv3K685813337	-1.722	0.002415	CUST_82459_PI429860205	phosphoenolpyruvate carboxylase kinase 1-like	805	20	7.52E-68	94.7%	11	C:nucleus; F:ATP binding; F:calmodulin binding; P:abscisic acid-activated signaling pathway; C:cytoplasm; P:protein autophosphorylation; F:calmodulin-dependent protein kinase activity; P:peptidyl-serine phosphorylation; C:plasma membrane; P:intracellular signal transduction; F:calcium-dependent protein serine/threonine kinase activity	EC:2.7.11.17	G3DSA:1.10.510.10 (GENE3D); IPR000719 (PFAM); PTHR24349:SF76 (PANTHER); PTHR24349 (PANTHER); IPR000719 (PROSITE_PROFILES); IPR011009 (SUPERFAMILY)
RC_Nbv3K585736745	-1.721	0.003059	CUST_26093_PI429860205	---NA---	326	<NA>			<NA>			no IPS match
RC_Nbv3K585702151	-1.718	0.003469	CUST_16016_PI429860205	---NA---	325	<NA>			<NA>			no IPS match
RC_Nbv3K605751335	-1.717	0.001745	CUST_29046_PI429860205	dnaJ homolog subfamily C member 2	1874	20	3.73E-18	0.89	3	C:chloroplast; F:iron ion binding; F:electron carrier activity		no IPS match
Nbv3K605750444	-1.712	0.006325	CUST_9406_PI429860210	---NA---	472	<NA>			<NA>			no IPS match
RC_Nbv3K585676573	-1.704	0.001132	CUST_9946_PI429860205	---NA---	231	<NA>			<NA>			no IPS match
RC_Nbv3K585735187	-1.701	0.003144	CUST_25760_PI429860205	---NA---	344	<NA>			<NA>			no IPS match
Nbv3K585675432	-1.697	0.004788	CUST_53908_PI429860205	---NA---	497	<NA>			<NA>			no IPS match
RC_Nbv3K585725089	-1.696	0.000816	CUST_23323_PI429860205	(chloroplast)	267	20	1.87E-7	72.1%	16	P:photosynthetic electron transport in photosystem II; C:photosystem II; C:thylakoid membrane; C:photosystem; P:photosynthetic electron transport chain; C:plastid; C:chloroplast thylakoid membrane; C:thylakoid; C:chloroplast; F:electron transporter, transferring electrons within the cyclic electron transport pathway of photosynthesis activity; C:membrane; C:integral component of membrane; P:photo…		no IPS match
Nbv3K765634378	-1.688	0.00273	CUST_47931_PI429860205	homolog subfamily A member 3	744	20	1.59E-89	90.15%	3	C:chloroplast; F:iron ion binding; F:electron carrier activity		no IPS match
RC_Nbv3K725611709	-1.687	0.002934	CUST_936_PI429860205	PREDICTED: uncharacterized protein LOC104232555	2074	20	1.36E-103	82.25%	<NA>			PTHR34212 (PANTHER); PTHR34212:SF1 (PANTHER)
RC_Nbv3K705825223	-1.679	0.001538	CUST_41318_PI429860205	von Willebrand factor A domain-containing DDB_G0286969-like isoform X1	2202	20	0	84.6%	1	C:membrane		IPR002035 (SMART); IPR002035 (PFAM); IPR002035 (G3DSA:3.40.50.GENE3D); PTHR10338 (PANTHER); PTHR10338:SF114 (PANTHER); PTHR10338 (PANTHER); PTHR10338:SF114 (PANTHER); IPR002035 (PROSITE_PROFILES); IPR002035 (SUPERFAMILY)
RC_Nbv3K585665613	-1.674	0.000592	CUST_7401_PI429860205	cathepsin L1-like	753	10	9.49E-10	63.1%	8	C:extracellular space; P:proteolysis; F:cysteine-type endopeptidase activity; F:cysteine-type peptidase activity; F:peptidase activity; P:proteolysis involved in cellular protein catabolic process; C:lysosome; F:hydrolase activity		no IPS match
Nbv3K665801486	-1.669	0.003151	CUST_80745_PI429860205	---NA---	921	<NA>			<NA>			no IPS match
RC_Nbv3K585725926	-1.666	0.020081	CUST_23585_PI429860205	<NA>	<NA>	<NA>	<NA>	<NA>	<NA>	<NA>	<NA>	<NA>
Nbv3K585673594	-1.662	0.000394	CUST_53473_PI429860205	Serine-rich -related	793	20	8.36E-41	71.7%	<NA>			PTHR33132:SF5 (PANTHER); PTHR33132 (PANTHER)
RC_Nbv3K745627524	-1.66	0.026184	CUST_3044_PI429860205	keratin-associated 6-2-like	605	6	2.17E-52	75.33%	<NA>			no IPS match
RC_Nbv3K705826766	-1.652	0.003469	CUST_41626_PI429860205	Calmodulin	2501	20	1.11E-75	99.2%	14	P:regulation of photomorphogenesis; F:2-alkenal reductase [NAD(P)] activity; P:protein catabolic process; P:protein phosphorylation; P:pollen germination; F:phosphorylase kinase activity; P:detection of calcium ion; F:protein binding; P:modulation by symbiont of host calcium or calmodulin-mediated signal transduction; P:regulation of calcium or calmodulin-mediated signal transduction in response …	EC:1.3.1.74; EC:2.7.11.19	IPR002048 (SMART); IPR002048 (PFAM); IPR002048 (PFAM); IPR011992 (G3DSA:1.10.238.GENE3D); IPR011992 (G3DSA:1.10.238.GENE3D); PTHR23050:SF166 (PANTHER); PTHR23050 (PANTHER); IPR002048 (PROSITE_PROFILES); IPR002048 (PROSITE_PROFILES); IPR002048 (PROSITE_PROFILES); IPR011992 (SUPERFAMILY)
Nbv3K585706766	-1.649	0.007819	CUST_61218_PI429860205	AP2 ERF and B3 domain-containing transcription factor RAV1-like	1486	20	0	79.05%	4	C:nucleus; F:DNA binding; F:transcription factor activity, sequence-specific DNA binding; P:regulation of transcription, DNA-templated		IPR001471 (SMART); IPR003340 (SMART); IPR001471 (PFAM); IPR003340 (PFAM); IPR001471 (G3DSA:3.30.730.GENE3D); IPR015300 (G3DSA:2.40.330.GENE3D); PTHR31140 (PANTHER); PTHR31140:SF3 (PANTHER); IPR001471 (PROSITE_PROFILES); IPR003340 (PROSITE_PROFILES); IPR016177 (SUPERFAMILY); IPR015300 (SUPERFAMILY)
Nbv3K585696356	-1.647	0.000998	CUST_58621_PI429860205	---NA---	776	<NA>			<NA>			no IPS match
Nbv3K605746732	-1.641	0.006452	CUST_71407_PI429860205	<NA>	<NA>	<NA>	<NA>	<NA>	<NA>	<NA>	<NA>	<NA>
Nbv3K745628046	-1.638	0.001206	CUST_47208_PI429860205	phosphoinositide phospholipase C 4-like	1899	20	2.62E-179	94.8%	5	F:phosphatidylinositol phospholipase C activity; P:lipid catabolic process; F:signal transducer activity; C:intracellular; P:intracellular signal transduction	EC:3.1.4.11	IPR001192 (PRINTS); IPR000909 (SMART); IPR017946 (G3DSA:3.20.20.GENE3D); IPR000909 (PFAM); IPR001192 (PANTHER); PTHR10336:SF92 (PANTHER); IPR000909 (PROSITE_PROFILES); IPR017946 (SUPERFAMILY)
Nbv3K725615547	-1.636	0.00174	CUST_45428_PI429860205	phosphoinositide phospholipase C 4-like	448	20	1.38E-22	94.75%	6	F:phosphatidylinositol phospholipase C activity; P:lipid catabolic process; F:signal transducer activity; C:intracellular; C:plasma membrane; P:intracellular signal transduction	EC:3.1.4.11	no IPS match
Nbv3K585687711	-1.635	0.000462	CUST_56659_PI429860205	---NA---	355	<NA>			<NA>			no IPS match
Nbv3K745622515	-1.629	0.000761	CUST_46292_PI429860205	50S ribosomal chloroplastic	790	20	5.17E-86	86.75%	6	C:chloroplast stroma; F:structural constituent of ribosome; C:membrane; C:chloroplast envelope; C:ribosome; P:translation		G3DSA:2.30.170.40 (GENE3D); IPR026569 (PFAM); IPR001383 (TIGRFAM); IPR026569 (PANTHER); PTHR13528:SF6 (PANTHER); SSF143800 (SUPERFAMILY)
RC_Nbv3K725838344	-1.629	0.006325	CUST_43129_PI429860205	CSC1 At4g02900	2942	20	0	92.5%	1	C:integral component of membrane		IPR027815 (PFAM); IPR003864 (PFAM); IPR032880 (PFAM); PTHR13018:SF29 (PANTHER); PTHR13018 (PANTHER)
RC_Nbv3K625767988	-1.628	0.008265	CUST_32122_PI429860205	---NA---	316	<NA>			<NA>			no IPS match
Nbv3K665793836	-1.625	0.000775	CUST_79594_PI429860205	E3 ubiquitin- ligase PUB23-like	418	20	9.12E-43	0.92	2	F:ubiquitin-protein transferase activity; P:protein ubiquitination		PTHR22849 (PANTHER); PTHR22849:SF38 (PANTHER)
RC_Nbv3K585670910	-1.62	0.002421	CUST_8668_PI429860205	---NA---	495	<NA>			<NA>			no IPS match
RC_Nbv3K605745948	-1.614	0.044641	CUST_27893_PI429860205	<NA>	<NA>	<NA>	<NA>	<NA>	<NA>	<NA>	<NA>	<NA>
RC_Nbv3K645784526	-1.612	8.5e-05	CUST_35034_PI429860205	<NA>	<NA>	<NA>	<NA>	<NA>	<NA>	<NA>	<NA>	<NA>
RC_Nbv3K705831856	-1.611	0.004665	CUST_42420_PI429860205	---NA---	242	<NA>			<NA>			no IPS match
RC_Nbv3K585667723	-1.607	0.004558	CUST_7889_PI429860205	PHYTOCHROME KINASE SUBSTRATE 3-like	1623	20	0	72.65%	7	C:plasmodesma; C:membrane; C:integral component of membrane; F:methyltransferase activity; P:phosphorylation; F:kinase activity; P:methylation		PTHR33781:SF3 (PANTHER); PTHR33781 (PANTHER)
Nbv3K605750798	-1.605	0.003001	CUST_72219_PI429860205	light-induced chloroplastic-like	355	20	1.91E-35	95.25%	4	F:2-alkenal reductase [NAD(P)] activity; P:oxidation-reduction process; P:response to stress; C:chloroplast thylakoid membrane	EC:1.3.1.74	IPR006843 (PFAM); PTHR31906:SF5 (PANTHER); PTHR31906 (PANTHER)
Nbv3K805660550	-1.604	0.001582	CUST_51089_PI429860205	light-induced chloroplastic	387	20	1.36E-71	95.75%	4	F:2-alkenal reductase [NAD(P)] activity; P:oxidation-reduction process; P:response to stress; C:chloroplast thylakoid membrane	EC:1.3.1.74	no IPS match
RC_Nbv3K585715133	-1.604	0.002367	CUST_20117_PI429860205	Mediator of RNA polymerase II transcription subunit	685	20	8.28E-80	84.95%	1	C:integral component of membrane		PTHR33782 (PANTHER); PTHR33782:SF5 (PANTHER)
Nbv3K805659629	-1.602	0.007996	CUST_50986_PI429860205	UPF0396 CG6066	1488	20	0	70.1%	2	F:transferase activity, transferring acyl groups; P:metabolic process		IPR012336 (G3DSA:3.40.30.GENE3D); PTHR11780 (PANTHER); PTHR11780:SF8 (PANTHER); IPR012336 (SUPERFAMILY)
Nbv3K725607858	-1.599	0.001329	CUST_44180_PI429860205	phosphoinositide phospholipase C 4-like	1381	20	9.25E-103	94.9%	5	F:phosphatidylinositol phospholipase C activity; P:lipid catabolic process; F:signal transducer activity; C:intracellular; P:intracellular signal transduction	EC:3.1.4.11	no IPS match
Nbv3K805663783	-1.596	0.002087	CUST_51395_PI429860205	sedoheptulose-1,7- chloroplastic-like	351	20	3.78E-76	96.45%	6	C:chloroplast; F:sedoheptulose-bisphosphatase activity; F:metal ion binding; P:reductive pentose-phosphate cycle; F:fructose 1,6-bisphosphate 1-phosphatase activity; P:dephosphorylation	EC:3.1.3.37; EC:3.1.3.11	no IPS match
RC_Nbv3K605743121	-1.592	0.015448	CUST_27430_PI429860205	<NA>	<NA>	<NA>	<NA>	<NA>	<NA>	<NA>	<NA>	<NA>
Nbv3K585724781	-1.583	0.000834	CUST_66498_PI429860205	probable plastid-lipid-associated chloroplastic isoform X1	1008	20	7.26E-133	84.9%	3	F:ATP binding; F:protein kinase activity; P:protein phosphorylation		no IPS match
Nbv3K725836535	-1.58	0.001391	CUST_85835_PI429860205	light-induced chloroplastic-like	172	20	2.52E-7	99.5%	<NA>			no IPS match
Nbv3K585710021	-1.571	0.011275	CUST_62179_PI429860205	keratin-associated 6-2-like	473	5	7.59E-38	70.6%	<NA>			no IPS match
Nbv3K585730489	-1.569	0.001725	CUST_68068_PI429860205	<NA>	<NA>	<NA>	<NA>	<NA>	<NA>	<NA>	<NA>	<NA>
Nbv3K765637972	-1.566	0.000875	CUST_48442_PI429860205	patatin 3	1743	20	0	83.85%	2	P:lipid catabolic process; F:hydrolase activity		G3DSA:3.40.1090.10 (GENE3D); PTHR32241:SF6 (PANTHER); PTHR32241 (PANTHER); IPR016035 (SUPERFAMILY)
RC_Nbv3K725838301	-1.561	0.016855	CUST_43123_PI429860205	<NA>	<NA>	<NA>	<NA>	<NA>	<NA>	<NA>	<NA>	<NA>
RC_Nbv3K585685819	-1.561	0.000592	CUST_12209_PI429860205	---NA---	205	<NA>			<NA>			no IPS match
RC_Nbv3K585739171	-1.557	0.017891	CUST_26707_PI429860205	---NA---	374	<NA>			<NA>			no IPS match
RC_Nbv3K805660969	-1.556	0.008349	CUST_6863_PI429860205	---NA---	675	<NA>			<NA>			no IPS match
Nbv3K725606875	-1.554	0.002628	CUST_44024_PI429860205	CSC1 ERD4	2319	20	0	90.75%	5	C:plasmodesma; C:chloroplast envelope; C:integral component of membrane; C:vacuolar membrane; C:plasma membrane		no IPS match
Nbv3K805655684	-1.554	0.000868	CUST_50482_PI429860205	light-induced chloroplastic	559	20	1.08E-100	94.7%	4	F:2-alkenal reductase [NAD(P)] activity; P:oxidation-reduction process; P:response to stress; C:chloroplast thylakoid membrane	EC:1.3.1.74	no IPS match
Nbv3K585707904	-1.551	0.010311	CUST_61545_PI429860205	tumorous imaginal mitochondrial-like	649	20	3.32E-51	83.6%	3	C:chloroplast; F:iron ion binding; F:electron carrier activity		PF13370 (PFAM); G3DSA:3.30.70.20 (GENE3D); IPR017896 (PROSITE_PROFILES); SSF54862 (SUPERFAMILY)
Nbv3K585695533	-1.542	0.012431	CUST_58439_PI429860205	<NA>	<NA>	<NA>	<NA>	<NA>	<NA>	<NA>	<NA>	<NA>
Nbv3K585707050	-1.54	0.007482	CUST_61297_PI429860205	von Willebrand factor A domain-containing DDB_G0286969-like isoform X1	2376	20	0	85.15%	1	C:membrane		no IPS match
Nbv3K745628762	-1.536	0.002747	CUST_47310_PI429860205	phosphoinositide phospholipase C 4-like	737	20	3.94E-120	94.4%	6	F:phosphatidylinositol phospholipase C activity; F:protein binding; P:lipid catabolic process; F:signal transducer activity; C:intracellular; P:intracellular signal transduction	EC:3.1.4.11	IPR000008 (SMART); IPR017946 (G3DSA:3.20.20.GENE3D); IPR000008 (G3DSA:2.60.40.GENE3D); IPR001711 (PFAM); IPR000008 (PFAM); PTHR10336:SF92 (PANTHER); IPR001192 (PANTHER); IPR000008 (PROSITE_PROFILES); IPR001711 (PROSITE_PROFILES); IPR000008 (SUPERFAMILY); IPR017946 (SUPERFAMILY)
Nbv3K625776123	-1.532	0.000244	CUST_76744_PI429860205	probable choline kinase 1	162	1	8.2E-4	0.91	<NA>			no IPS match
RC_Nbv3K585707649	-1.529	0.000611	CUST_17664_PI429860205	transcription factor bHLH87-like	333	20	2.65E-43	79.1%	1	F:protein dimerization activity		IPR011598 (G3DSA:4.10.280.GENE3D); PTHR12565:SF174 (PANTHER); PTHR12565 (PANTHER); IPR011598 (PROSITE_PROFILES); IPR011598 (SUPERFAMILY)
Nbv3K605750207	-1.526	0.00059	CUST_72088_PI429860205	glucan endo-1,3-beta-glucosidase 14	1597	20	0	89.85%	7	C:nucleus; P:carbohydrate metabolic process; C:cytoplasm; C:integral component of membrane; F:hydrolase activity, hydrolyzing O-glycosyl compounds; C:anchored component of plasma membrane; F:polysaccharide binding		no IPS match
Nbv3K645787228	-1.521	0.001285	CUST_78534_PI429860205	transcription factor bHLH87-like	1746	20	0	68.45%	1	F:binding		no IPS match
Nbv3K585690338	-1.52	0.000603	CUST_7286_PI429860210	---NA---	274	<NA>			<NA>			no IPS match
RC_Nbv3K645782090	-1.519	0.00532	CUST_34572_PI429860205	NADH dehydrogenase subunit partial (chloroplast)	472	14	4.77E-13	74.86%	1	C:membrane		no IPS match
RC_Nbv3K585721709	-1.516	0.031944	CUST_22251_PI429860205	auxin-responsive IAA29-like	937	20	2.6E-121	66.4%	3	C:nucleus; F:protein binding; P:regulation of transcription, DNA-templated		IPR033389 (PFAM); IPR003311 (PANTHER); PTHR31734:SF38 (PANTHER); IPR000270 (PROSITE_PROFILES); SSF54277 (SUPERFAMILY)
RC_Nbv3K705822125	-1.516	0.000154	CUST_40957_PI429860205	ferruginol synthase-like	897	20	1.44E-139	86.75%	6	F:iron ion binding; P:secondary metabolite biosynthetic process; C:integral component of membrane; F:oxidoreductase activity, acting on paired donors, with incorporation or reduction of molecular oxygen, NAD(P)H as one donor, and incorporation of one atom of oxygen; P:oxidation-reduction process; F:heme binding	EC:1.14.13	IPR001128 (PRINTS); IPR002401 (PRINTS); IPR001128 (PFAM); IPR001128 (G3DSA:1.10.630.GENE3D); PTHR24298:SF136 (PANTHER); PTHR24298 (PANTHER); IPR001128 (SUPERFAMILY)
RC_Nbv3K585715294	-1.515	0.004541	CUST_20170_PI429860205	UPF0396 CG6066	1713	20	1.13E-91	70.8%	6	F:nucleotide binding; F:cofactor binding; P:single-organism cellular process; F:transferase activity; P:cellular metabolic process; P:single-organism metabolic process		no IPS match
Nbv3K585737135	-1.514	0.009797	CUST_69720_PI429860205	ribosomal S16 (chloroplast)	489	2	3.43E-5	0.92	3	C:chloroplast; C:ribosome; C:plastid		no IPS match
Nbv3K645789277	-1.499	9.8e-05	CUST_78930_PI429860205	PREDICTED: uncharacterized protein slp1-like	2335	20	0	79.05%	1	C:integral component of membrane		IPR008979 (G3DSA:2.60.120.GENE3D); IPR012919 (PFAM); PTHR12953 (PANTHER); PTHR12953:SF1 (PANTHER); IPR012919 (PROSITE_PROFILES); IPR008979 (SUPERFAMILY)
RC_Nbv3K585735751	-1.495	0.006828	CUST_25889_PI429860205	---NA---	193	<NA>			<NA>			no IPS match
RC_Nbv3K745628761	-1.493	0.001923	CUST_3219_PI429860205	phosphoinositide phospholipase C 4-like	1567	20	0	89.95%	5	F:phosphatidylinositol phospholipase C activity; P:lipid catabolic process; F:signal transducer activity; C:intracellular; P:intracellular signal transduction	EC:3.1.4.11	no IPS match
Nbv3K805658106	-1.493	0.00089	CUST_50771_PI429860205		1376	<NA>			<NA>			G3DSA:3.10.450.110 (GENE3D); PF01633 (PFAM); G3DSA:3.90.1200.10 (GENE3D); PTHR22603 (PANTHER); PTHR22603:SF39 (PANTHER); IPR011009 (SUPERFAMILY)
Nbv3K785647436	-1.491	0.016606	CUST_49499_PI429860205	annexin D1-like	789	20	6.67E-137	0.9	22	C:chloroplast stroma; F:zinc ion binding; F:protein homodimerization activity; P:response to osmotic stress; C:vacuolar membrane; C:plasma membrane; C:thylakoid; F:calcium-dependent phospholipid binding; F:peroxidase activity; F:ATP binding; C:plasmodesma; P:response to abscisic acid; F:copper ion binding; F:calcium ion binding; C:cell wall; C:mitochondrion; C:apoplast; P:calcium ion transmembran…	EC:1.11.1.7	IPR001464 (PRINTS); IPR009118 (PRINTS); IPR018502 (SMART); IPR018502 (G3DSA:1.10.220.GENE3D); IPR018502 (G3DSA:1.10.220.GENE3D); IPR018502 (PFAM); PTHR10502 (PANTHER); PTHR10502:SF98 (PANTHER); SSF47874 (SUPERFAMILY)
Nbv3K725607416	-1.487	0.003856	CUST_44106_PI429860205	calmodulin	2226	20	1.03E-77	98.35%	12	F:phosphorylase kinase activity; P:detection of calcium ion; P:regulation of photomorphogenesis; F:protein binding; F:2-alkenal reductase [NAD(P)] activity; P:modulation by symbiont of host calcium or calmodulin-mediated signal transduction; P:regulation of calcium or calmodulin-mediated signal transduction in response to host; F:calcium ion binding; C:cytosol; P:oxidation-reduction process; P:pr…	EC:1.3.1.74; EC:2.7.11.19	IPR002048 (SMART); IPR002048 (PFAM); IPR002048 (PFAM); IPR011992 (G3DSA:1.10.238.GENE3D); IPR011992 (G3DSA:1.10.238.GENE3D); PTHR23050 (PANTHER); PTHR23050:SF166 (PANTHER); IPR002048 (PROSITE_PROFILES); IPR002048 (PROSITE_PROFILES); IPR002048 (PROSITE_PROFILES); IPR002048 (PROSITE_PROFILES); IPR011992 (SUPERFAMILY)
RC_Nbv3K685814635	-1.486	0.038746	CUST_39826_PI429860205	CASP 4D1	462	20	7.37E-53	73.85%	2	C:integral component of membrane; C:plasma membrane		PTHR33573 (PANTHER); PTHR33573:SF2 (PANTHER)
Nbv3K705830998	-1.484	0.002012	CUST_85220_PI429860205	phosphoinositide phospholipase C 4-like	1293	20	0	88.55%	5	F:phosphatidylinositol phospholipase C activity; P:lipid catabolic process; F:signal transducer activity; C:intracellular; P:intracellular signal transduction	EC:3.1.4.11	no IPS match
RC_Nbv3K585694331	-1.477	0.006357	CUST_14166_PI429860205	---NA---	403	<NA>			<NA>			no IPS match
Nbv3K585709933	-1.476	0.002743	CUST_62158_PI429860205	phosphoenolpyruvate carboxylase kinase 1-like	1082	20	0	92.65%	11	C:nucleus; F:ATP binding; F:calmodulin binding; P:abscisic acid-activated signaling pathway; C:cytoplasm; P:protein autophosphorylation; F:calmodulin-dependent protein kinase activity; P:peptidyl-serine phosphorylation; C:plasma membrane; P:intracellular signal transduction; F:calcium-dependent protein serine/threonine kinase activity	EC:2.7.11.17	IPR000719 (SMART); G3DSA:3.30.200.20 (GENE3D); IPR000719 (PFAM); PIRSF000654 (PIRSF); G3DSA:1.10.510.10 (GENE3D); PTHR24349 (PANTHER); PTHR24349:SF76 (PANTHER); IPR000719 (PROSITE_PROFILES); IPR011009 (SUPERFAMILY)
RC_Nbv3K605753073	-1.47	0.041837	CUST_29478_PI429860205	<NA>	<NA>	<NA>	<NA>	<NA>	<NA>	<NA>	<NA>	<NA>
RC_Nbv3K585730024	-1.467	0.000507	CUST_24663_PI429860205	---NA---	1225	<NA>			1	F:protein dimerization activity		IPR011598 (SMART); IPR011598 (G3DSA:4.10.280.GENE3D); IPR011598 (PFAM); PTHR31945 (PANTHER); PTHR31945:SF4 (PANTHER); PTHR31945:SF4 (PANTHER); PTHR31945 (PANTHER); IPR011598 (PROSITE_PROFILES); IPR011598 (SUPERFAMILY)
RC_Nbv3K725836437	-1.465	0.002266	CUST_42951_PI429860205	zeaxanthin epoxidase	163	20	2.12E-8	0.93	8	F:FAD binding; F:antheraxanthin epoxidase activity; F:zeaxanthin epoxidase [overall] activity; F:zeaxanthin epoxidase activity; C:chloroplast membrane; P:abscisic acid biosynthetic process; P:oxidation-reduction process; C:chloroplast thylakoid membrane	EC:1.14.13.90	no IPS match
RC_Nbv3K585681637	-1.462	0.005006	CUST_11180_PI429860205	<NA>	<NA>	<NA>	<NA>	<NA>	<NA>	<NA>	<NA>	<NA>
Nbv3K585720186	-1.46	0.002298	CUST_65128_PI429860205	NRT1 PTR FAMILY	954	20	0	92.1%	3	P:oligopeptide transport; C:integral component of membrane; F:transporter activity		no IPS match
RC_Nbv3K645779725	-1.458	0.00894	CUST_34242_PI429860205	cytochrome b6 f complex subunit IV (chloroplast)	621	20	4.46E-107	0.99	6	F:oxidoreductase activity; F:electron transporter, transferring electrons within the cyclic electron transport pathway of photosynthesis activity; C:integral component of membrane; F:electron transporter, transferring electrons within cytochrome b6/f complex of photosystem II activity; P:photosynthetic electron transport chain; C:chloroplast thylakoid membrane		IPR005798 (PFAM); G3DSA:1.20.5.510 (GENE3D); IPR005870 (TIGRFAM); IPR005870 (PIRSF); G3DSA:1.10.287.980 (GENE3D); PTHR19271 (PANTHER); PTHR19271:SF2 (PANTHER); IPR005798 (PROSITE_PROFILES); IPR005798 (SUPERFAMILY)
Nbv3K725616567	-1.457	0.001402	CUST_45543_PI429860205	phosphoinositide phospholipase C 4-like	168	20	9.72E-8	82.6%	6	F:phosphatidylinositol phospholipase C activity; P:lipid catabolic process; F:signal transducer activity; C:intracellular; C:plasma membrane; P:intracellular signal transduction	EC:3.1.4.11	no IPS match
RC_Nbv3K585720742	-1.454	0.022397	CUST_21940_PI429860205	ethylene-responsive transcription factor ERF106-like	740	20	4.24E-111	77.5%	4	C:nucleus; F:DNA binding; F:transcription factor activity, sequence-specific DNA binding; P:regulation of transcription, DNA-templated		no IPS match
Nbv3K585738171	-1.453	0.000244	CUST_69940_PI429860205	<NA>	<NA>	<NA>	<NA>	<NA>	<NA>	<NA>	<NA>	<NA>
Nbv5tr6217696	-1.451	0.008706	CUST_93045_PI429860205	transcription factor ORG2-like	811	20	6.83E-120	68.6%	3	F:DNA binding; P:iron ion homeostasis; F:protein dimerization activity		IPR011598 (SMART); IPR011598 (G3DSA:4.10.280.GENE3D); IPR011598 (PFAM); IPR015660 (PANTHER); PTHR13935:SF41 (PANTHER); IPR011598 (PROSITE_PROFILES); IPR011598 (SUPERFAMILY)
Nbv3K705826121	-1.449	0.003077	CUST_84434_PI429860205	F-box At1g78280 isoform X1	2986	20	0	88.7%	1	C:cytosol		no IPS match
Nbv3K705830997	-1.442	0.002393	CUST_85219_PI429860205	phosphoinositide phospholipase C 4-like	1644	20	0	88.75%	5	F:phosphatidylinositol phospholipase C activity; P:lipid catabolic process; F:signal transducer activity; C:intracellular; P:intracellular signal transduction	EC:3.1.4.11	IPR001192 (PRINTS); IPR000909 (SMART); IPR000909 (PFAM); IPR017946 (G3DSA:3.20.20.GENE3D); PTHR10336:SF92 (PANTHER); IPR001192 (PANTHER); IPR000909 (PROSITE_PROFILES); IPR017946 (SUPERFAMILY)
RC_Nbv3K745628047	-1.441	0.006477	CUST_3110_PI429860205	phosphoinositide phospholipase C 4-like	954	20	0	91.3%	5	F:phosphatidylinositol phospholipase C activity; P:lipid catabolic process; F:signal transducer activity; C:intracellular; P:intracellular signal transduction	EC:3.1.4.11	no IPS match
Nbv3K685810381	-1.441	0.011769	CUST_82064_PI429860205	<NA>	<NA>	<NA>	<NA>	<NA>	<NA>	<NA>	<NA>	<NA>
RC_Nbv3K665799659	-1.439	0.011067	CUST_37489_PI429860205	UPF0396 CG6066	1032	20	2.93E-95	71.55%	5	F:transferase activity, transferring acyl groups; P:single-organism cellular process; F:binding; P:cellular metabolic process; P:single-organism metabolic process		no IPS match
RC_Nbv3K665801004	-1.427	0.01184	CUST_37740_PI429860205	ribosomal S7 (chloroplast)	1813	20	2.99E-102	98.3%	8	C:chloroplast; F:structural constituent of ribosome; C:mitochondrion; F:mRNA binding; C:small ribosomal subunit; P:ribosomal small subunit assembly; F:rRNA binding; P:translation		IPR005717 (TIGRFAM); IPR023798 (PFAM); IPR000235 (PIRSF); IPR023798 (G3DSA:1.10.455.GENE3D); PTHR11205:SF22 (PANTHER); IPR000235 (PANTHER); IPR005717 (HAMAP); IPR023798 (SUPERFAMILY)
RC_Nbv3K805657647	-1.426	0.002671	CUST_6467_PI429860205	<NA>	<NA>	<NA>	<NA>	<NA>	<NA>	<NA>	<NA>	<NA>
RC_Nbv3K765643346	-1.424	0.006506	CUST_4951_PI429860205	calmodulin homolog	242	20	3.61E-15	99.7%	1	F:calcium ion binding		no IPS match
Nbv3K765631567	-1.423	0.022037	CUST_47625_PI429860205	movement	537	11	1.72E-8	95.27%	<NA>			PTHR34941 (PANTHER)
RC_Nbv3K765639875	-1.422	0.005881	CUST_4594_PI429860205	<NA>	<NA>	<NA>	<NA>	<NA>	<NA>	<NA>	<NA>	<NA>
Nbv3K685820318	-1.42	0.004997	CUST_83672_PI429860205	---NA---	705	<NA>			<NA>			no IPS match
Nbv3K605747316	-1.416	0.011718	CUST_9299_PI429860210	<NA>	<NA>	<NA>	<NA>	<NA>	<NA>	<NA>	<NA>	<NA>
RC_Nbv3K725609815	-1.415	0.000462	CUST_606_PI429860205	<NA>	<NA>	<NA>	<NA>	<NA>	<NA>	<NA>	<NA>	<NA>
Nbv3K765633550	-1.413	0.000638	CUST_47838_PI429860205	early nodulin 2	785	5	6.53E-7	95.2%	<NA>			no IPS match
Nbv3K745625532	-1.41	0.002728	CUST_46772_PI429860205	transcription factor bHLH87-like	1220	20	2.51E-171	78.45%	2	F:DNA binding; F:protein dimerization activity		no IPS match
RC_Nbv3K665795154	-1.41	0.001805	CUST_36881_PI429860205	zeaxanthin epoxidase	260	20	1.49E-8	80.3%	11	F:FAD binding; F:antheraxanthin epoxidase activity; P:response to abiotic stimulus; F:zeaxanthin epoxidase [overall] activity; F:zeaxanthin epoxidase activity; C:chloroplast membrane; C:integral component of membrane; P:abscisic acid biosynthetic process; P:oxidation-reduction process; P:response to stress; C:chloroplast thylakoid membrane	EC:1.14.13.90	no IPS match
Nbv5tr6246505	-1.407	0.028677	CUST_95885_PI429860205	transmembrane 45A-like	1083	20	6.62E-176	86.7%	1	C:integral component of membrane		IPR006904 (PFAM); IPR006904 (PANTHER); PTHR16007:SF24 (PANTHER)
Nbv3K605751833	-1.406	0.002421	CUST_72446_PI429860205	---NA---	528	<NA>			<NA>			no IPS match
Nbv3K605752031	-1.406	3.9e-05	CUST_72489_PI429860205	S-type anion channel SLAH2-like	2153	20	0	0.84	5	C:cell; F:voltage-gated anion channel activity; P:regulation of anion transmembrane transport; C:integral component of membrane; P:cellular ion homeostasis		IPR004695 (PFAM); IPR030183 (PTHR31269:PANTHER); PTHR31269 (PANTHER)
RC_Nbv3K705827064	-1.405	0.012201	CUST_41678_PI429860205	thaumatin 1b	1578	20	0	81.15%	<NA>			IPR001938 (PRINTS); IPR001938 (SMART); IPR001938 (G3DSA:2.60.110.GENE3D); IPR001938 (PFAM); PTHR31048:SF38 (PANTHER); IPR001938 (PANTHER); IPR001938 (PROSITE_PROFILES); IPR001938 (SUPERFAMILY)
Nbv3K665792663	-1.405	0.00855	CUST_79423_PI429860205	Retrovirus-related Pol poly from transposon TNT 1-94	237	20	2.04E-41	85.6%	9	F:nucleic acid binding; P:nucleic acid phosphodiester bond hydrolysis; F:RNA-directed DNA polymerase activity; F:zinc ion binding; F:aspartic-type endopeptidase activity; F:endonuclease activity; P:proteolysis; P:DNA integration; P:RNA-dependent DNA biosynthetic process	EC:3.4.23; EC:2.7.7.49	no IPS match
Nbv3K605748781	-1.403	0.003245	CUST_71756_PI429860205	phosphoenolpyruvate carboxylase kinase 1-like	1285	20	0	91.9%	11	C:nucleus; F:ATP binding; F:calmodulin binding; P:abscisic acid-activated signaling pathway; C:cytoplasm; P:protein autophosphorylation; F:calmodulin-dependent protein kinase activity; P:peptidyl-serine phosphorylation; C:plasma membrane; P:intracellular signal transduction; F:calcium-dependent protein serine/threonine kinase activity	EC:2.7.11.17	IPR000719 (SMART); G3DSA:1.10.510.10 (GENE3D); G3DSA:3.30.200.20 (GENE3D); PIRSF000654 (PIRSF); IPR000719 (PFAM); PTHR24349 (PANTHER); PTHR24349:SF76 (PANTHER); IPR000719 (PROSITE_PROFILES); IPR011009 (SUPERFAMILY)
RC_Nbv3K625775964	-1.403	0.012909	CUST_33730_PI429860205	NADH dehydrogenase subunit partial (chloroplast)	244	20	1.27E-13	74.55%	4	F:oxidoreductase activity; C:membrane; P:oxidation-reduction process; C:plastid		no IPS match
Nbv3K585723926	-1.399	0.009917	CUST_66227_PI429860205	ribosomal S12 (chloroplast)	1559	20	7.91E-76	92.75%	5	C:chloroplast; F:structural constituent of ribosome; C:small ribosomal subunit; F:rRNA binding; P:translation		no IPS match
Nbv3K625765418	-1.398	0.000389	CUST_74722_PI429860205	ABC transporter G family member 22-like	191	20	6.26E-12	55.3%	9	F:nucleotide binding; F:ATPase activity; F:ATP binding; F:ATPase activity, coupled to transmembrane movement of substances; P:transmembrane transport; P:metabolic process; C:membrane; C:integral component of membrane; C:plasma membrane		no IPS match
RC_Nbv3K765634861	-1.392	0.007373	CUST_3837_PI429860205	CSC1 ERD4	1947	20	0	90.45%	5	C:plasmodesma; C:chloroplast envelope; C:integral component of membrane; C:vacuolar membrane; C:plasma membrane		IPR003864 (PFAM); IPR027815 (PFAM); PTHR13018:SF22 (PANTHER); PTHR13018 (PANTHER)
Nbv3K585730462	-1.39	0.010348	CUST_68058_PI429860205	---NA---	1342	<NA>			2	P:carbohydrate metabolic process; F:fructose 1,6-bisphosphate 1-phosphatase activity		IPR023079 (PRINTS); G3DSA:3.30.540.10 (GENE3D); IPR033391 (PFAM); PTHR11556:SF2 (PANTHER); IPR000146 (PANTHER); SSF56655 (SUPERFAMILY)
RC_Nbv3K585729164	-1.387	0.001991	CUST_24477_PI429860205	probable methyltransferase PMT14	1415	20	0	90.65%	11	F:ATP binding; C:trans-Golgi network; C:endosome; P:recognition of pollen; C:integral component of membrane; F:protein kinase activity; C:vacuolar membrane; C:plant-type cell wall; F:S-adenosylmethionine-dependent methyltransferase activity; P:protein phosphorylation; P:methylation		no IPS match
Nbv3K585718181	-1.386	0.001787	CUST_64559_PI429860205	uncharacterized mitochondrial g00810-like	505	20	1.75E-35	77.65%	<NA>			no IPS match
RC_Nbv3K785643663	-1.386	0.002757	CUST_4976_PI429860205	probable choline kinase 1	254	3	2.55E-7	97.33%	<NA>			no IPS match
RC_Nbv3K585715134	-1.385	0.007945	CUST_20118_PI429860205	S-acyltransferase 21-like	884	18	9.88E-11	81.11%	4	F:zinc ion binding; F:protein-cysteine S-palmitoyltransferase activity; P:metabolic process; C:integral component of membrane	EC:2.3.1.225	no IPS match
Nbv3K725833070	-1.383	0.010719	CUST_85435_PI429860205	phosphoinositide phospholipase C 4-like	362	20	1.46E-21	94.75%	7	F:phosphatidylinositol phospholipase C activity; F:protein binding; P:lipid catabolic process; F:signal transducer activity; C:intracellular; C:plasma membrane; P:intracellular signal transduction	EC:3.1.4.11	IPR000008 (G3DSA:2.60.40.GENE3D); PTHR10336:SF92 (PANTHER); IPR001192 (PANTHER); IPR000008 (SUPERFAMILY)
RC_Nbv3K665802041	-1.383	0.004614	CUST_37941_PI429860205	<NA>	<NA>	<NA>	<NA>	<NA>	<NA>	<NA>	<NA>	<NA>
Nbv3K745627813	-1.38	0.022582	CUST_47170_PI429860205	tetraspanin-8-like	1287	20	2.41E-173	90.8%	1	C:integral component of membrane		IPR000301 (PRINTS); IPR018499 (PFAM); PTHR32191 (PANTHER); PTHR32191:SF2 (PANTHER)
Nbv3K645781219	-1.374	0.018832	CUST_77439_PI429860205	monothiol glutaredoxin-S2-like	261	20	1.11E-31	91.5%	5	C:cell; F:protein disulfide oxidoreductase activity; F:electron carrier activity; P:cell redox homeostasis; P:oxidation-reduction process		no IPS match
RC_Nbv3K685815731	-1.373	0.001132	CUST_40052_PI429860205	<NA>	<NA>	<NA>	<NA>	<NA>	<NA>	<NA>	<NA>	<NA>
Nbv3K585736418	-1.371	0.012834	CUST_69558_PI429860205	<NA>	<NA>	<NA>	<NA>	<NA>	<NA>	<NA>	<NA>	<NA>
RC_Nbv3K585677629	-1.366	0.001198	CUST_10206_PI429860205	chlorophyll a b binding partial	115	20	2.2E-18	95.95%	11	F:metal ion binding; F:pigment binding; C:chloroplast envelope; C:integral component of membrane; C:photosystem I; P:protein-chromophore linkage; F:chlorophyll binding; C:plastoglobule; P:response to light stimulus; P:photosynthesis, light harvesting in photosystem I; C:chloroplast thylakoid membrane		no IPS match
Nbv3K805657241	-1.365	0.024694	CUST_50642_PI429860205	zeaxanthin epoxidase	1586	20	0	91.2%	12	F:FAD binding; F:antheraxanthin epoxidase activity; P:response to heat; F:zeaxanthin epoxidase [overall] activity; F:zeaxanthin epoxidase activity; C:chloroplast membrane; P:secondary metabolite biosynthetic process; P:abscisic acid biosynthetic process; P:oxidation-reduction process; P:xanthophyll biosynthetic process; C:chloroplast thylakoid membrane; P:response to water deprivation	EC:1.14.13.90	no IPS match
RC_Nbv3K805660692	-1.364	0.003628	CUST_6840_PI429860205	zeaxanthin epoxidase	184	20	1.27E-35	95.8%	12	F:FAD binding; F:antheraxanthin epoxidase activity; P:response to heat; F:zeaxanthin epoxidase [overall] activity; F:zeaxanthin epoxidase activity; C:chloroplast membrane; P:secondary metabolite biosynthetic process; P:abscisic acid biosynthetic process; P:oxidation-reduction process; P:xanthophyll biosynthetic process; C:chloroplast thylakoid membrane; P:response to water deprivation	EC:1.14.13.90	no IPS match
RC_Nbv3K705832153	-1.363	0.001133	CUST_42465_PI429860205	PREDICTED: uncharacterized protein LOC104218248	211	15	1.04E-17	0.5	7	P:transmembrane transport; P:calcium ion homeostasis; F:calcium ion binding; C:membrane; C:integral component of membrane; P:sodium ion transmembrane transport; F:calcium:sodium antiporter activity		no IPS match
Nbv3K585680456	-1.362	0.001122	CUST_55044_PI429860205	---NA---	1422	<NA>			<NA>			no IPS match
RC_Nbv3K585710406	-1.36	0.000335	CUST_18552_PI429860205	<NA>	<NA>	<NA>	<NA>	<NA>	<NA>	<NA>	<NA>	<NA>
Nbv5tr6229785	-1.359	0.002368	CUST_94493_PI429860205	2-hydroxyisoflavanone dehydratase-like	826	20	1.83E-150	81.1%	2	P:metabolic process; F:hydrolase activity		no IPS match
RC_Nbv3K585701006	-1.357	0.00548	CUST_15744_PI429860205	<NA>	<NA>	<NA>	<NA>	<NA>	<NA>	<NA>	<NA>	<NA>
RC_Nbv3K725610931	-1.357	0.010109	CUST_795_PI429860205	<NA>	<NA>	<NA>	<NA>	<NA>	<NA>	<NA>	<NA>	<NA>
RC_Nbv3K685811452	-1.352	0.010232	CUST_39283_PI429860205	chloroplast chlorophyll a b binding partial	244	20	2.98E-7	99.6%	16	P:photosynthesis, light harvesting; C:chloroplast envelope; C:photosystem I; P:photosynthesis, light harvesting in photosystem I; P:response to light stimulus; C:thylakoid; C:chloroplast thylakoid membrane; C:chloroplast; F:metal ion binding; C:membrane; F:pigment binding; C:integral component of membrane; P:protein-chromophore linkage; P:photosynthesis; F:chlorophyll binding; C:plastoglobule		no IPS match
Nbv3K605749001	-1.352	0.002921	CUST_71808_PI429860205	50S ribosomal chloroplastic	171	3	3.94E-5	0.79	10	C:chloroplast stroma; C:chloroplast; F:structural constituent of ribosome; C:intracellular ribonucleoprotein complex; C:membrane; C:chloroplast envelope; C:ribosome; C:plastid; C:intracellular; P:translation		no IPS match
RC_Nbv3K625770920	-1.352	0.00518	CUST_32798_PI429860205	peptide-N4-(N-acetyl-beta-glucosaminyl)asparagine amidase A-like	2121	20	0	81.65%	<NA>			IPR021102 (PFAM); PTHR31104:SF2 (PANTHER); PTHR31104 (PANTHER)
Nbv3K765640510	-1.351	0.003477	CUST_48804_PI429860205	CSC1 ERD4	2396	20	0	90.65%	5	C:plasmodesma; C:chloroplast envelope; C:integral component of membrane; C:vacuolar membrane; C:plasma membrane		no IPS match
RC_Nbv3K685815203	-1.348	0.000761	CUST_39951_PI429860205	early nodulin 2	919	13	1.09E-6	77.23%	2	C:membrane; C:integral component of membrane		no IPS match
RC_Nbv3K745621567	-1.348	0.004079	CUST_2089_PI429860205	<NA>	<NA>	<NA>	<NA>	<NA>	<NA>	<NA>	<NA>	<NA>
RC_Nbv3K765640698	-1.346	0.014557	CUST_4699_PI429860205	<NA>	<NA>	<NA>	<NA>	<NA>	<NA>	<NA>	<NA>	<NA>
RC_Nbv3K585665384	-1.345	0.014758	CUST_7355_PI429860205	---NA---	294	<NA>			<NA>			no IPS match
RC_Nbv3K585702062	-1.345	0.017788	CUST_15993_PI429860205	zeaxanthin epoxidase	190	13	9.83E-6	1	19	F:FAD binding; F:zeaxanthin epoxidase [overall] activity; C:chloroplast envelope; P:abscisic acid biosynthetic process; F:monooxygenase activity; C:plastid; C:chloroplast thylakoid membrane; C:thylakoid; P:response to water deprivation; C:chloroplast; P:response to heat; F:antheraxanthin epoxidase activity; F:zeaxanthin epoxidase activity; F:oxidoreductase activity; C:chloroplast membrane; P:seco…		no IPS match
Nbv5tr6246218	-1.345	0.006869	CUST_95852_PI429860205	Retrovirus-related Pol poly from transposon TNT 1-94	1603	20	0	78.1%	3	F:nucleic acid binding; F:zinc ion binding; P:DNA metabolic process		IPR001878 (SMART); IPR025724 (PFAM); IPR001878 (PFAM); IPR001878 (G3DSA:4.10.60.GENE3D); PTHR11439:SF192 (PANTHER); PTHR11439 (PANTHER); IPR001878 (PROSITE_PROFILES); IPR001878 (SUPERFAMILY)
RC_Nbv3K585697635	-1.345	0.01999	CUST_14958_PI429860205	---NA---	250	<NA>			<NA>			no IPS match
RC_Nbv3K785644678	-1.344	0.002047	CUST_5065_PI429860205	sedoheptulose-1,7- chloroplastic	378	20	4.08E-12	95.8%	3	P:carbohydrate metabolic process; F:fructose 1,6-bisphosphate 1-phosphatase activity; P:dephosphorylation	EC:3.1.3.11	no IPS match
Nbv3K625765541	-1.343	0.000588	CUST_9735_PI429860210	---NA---	156	<NA>			<NA>			no IPS match
Nbv3K585707484	-1.342	0.004511	CUST_61428_PI429860205	phosphoinositide phospholipase C 4-like	1271	20	2.15E-23	0.97	5	F:phosphatidylinositol phospholipase C activity; P:lipid catabolic process; F:signal transducer activity; C:intracellular; P:intracellular signal transduction	EC:3.1.4.11	no IPS match
Nbv3K625766828	-1.341	0.009732	CUST_74951_PI429860205	---NA---	503	<NA>			<NA>			no IPS match
RC_Nbv3K625773186	-1.34	0.004291	CUST_33329_PI429860205	2-hydroxyisoflavanone dehydratase-like	1348	20	0	79.4%	2	P:metabolic process; F:hydrolase activity		IPR029058 (G3DSA:3.40.50.GENE3D); IPR013094 (PFAM); PTHR23024 (PANTHER); PTHR23024:SF183 (PANTHER); IPR029058 (SUPERFAMILY)
RC_Nbv3K585706233	-1.339	0.003026	CUST_17226_PI429860205	<NA>	<NA>	<NA>	<NA>	<NA>	<NA>	<NA>	<NA>	<NA>
Nbv3K585709748	-1.337	0.002753	CUST_62106_PI429860205	peroxidase 17	1192	20	0	91.1%	10	F:peroxidase activity; P:response to oxidative stress; F:metal ion binding; P:cellular oxidant detoxification; C:cytosol; P:oxidation-reduction process; C:extracellular region; C:vacuole; F:heme binding; P:hydrogen peroxide catabolic process	EC:1.11.1.7	IPR000823 (PRINTS); IPR002016 (PRINTS); IPR002016 (PFAM); G3DSA:1.10.520.10 (GENE3D); G3DSA:1.10.420.10 (GENE3D); PTHR31388:SF2 (PANTHER); PTHR31388 (PANTHER); IPR002016 (PROSITE_PROFILES); IPR010255 (SUPERFAMILY)
Nbv3K745622336	-1.333	0.005636	CUST_46266_PI429860205	<NA>	<NA>	<NA>	<NA>	<NA>	<NA>	<NA>	<NA>	<NA>
Nbv3K745626520	-1.329	0.021674	CUST_46946_PI429860205	CASP 4D1	689	20	4.61E-120	72.45%	2	C:integral component of membrane; C:plasma membrane		IPR006702 (PFAM); PTHR33573:SF2 (PANTHER); PTHR33573:SF2 (PANTHER); PTHR33573 (PANTHER); PTHR33573 (PANTHER)
Nbv3K585736817	-1.328	0.011603	CUST_69649_PI429860205	<NA>	<NA>	<NA>	<NA>	<NA>	<NA>	<NA>	<NA>	<NA>
Nbv3K765634572	-1.327	0.011141	CUST_47958_PI429860205	patatin 3	984	20	7.91E-108	87.8%	2	P:lipid catabolic process; F:hydrolase activity		G3DSA:3.40.1090.10 (GENE3D); PTHR32241 (PANTHER); PTHR32241:SF6 (PANTHER)
RC_Nbv3K785648550	-1.327	0.002879	CUST_5483_PI429860205	sodium calcium exchanger family partial	2174	20	0	87.3%	5	P:calcium ion homeostasis; F:calcium ion binding; C:integral component of membrane; P:sodium ion transmembrane transport; F:calcium:sodium antiporter activity		IPR002048 (SMART); IPR004837 (PFAM); IPR002048 (PFAM); IPR011992 (G3DSA:1.10.238.GENE3D); PTHR10891 (PANTHER); PTHR10891:SF386 (PANTHER); IPR002048 (PROSITE_PROFILES); IPR002048 (PROSITE_PROFILES); IPR011992 (SUPERFAMILY)
Nbv3K805657506	-1.326	0.000191	CUST_50676_PI429860205	ATP synthase subunit b chloroplastic-like	915	20	3.41E-87	94.95%	4	F:hydrogen ion transmembrane transporter activity; C:proton-transporting ATP synthase complex, coupling factor F(o); C:integral component of membrane; P:ATP synthesis coupled proton transport		IPR002146 (PFAM); PTHR33445 (PANTHER)
RC_Nbv3K805661737	-1.322	0.013428	CUST_6919_PI429860205	light-induced chloroplastic	383	20	6.03E-42	86.05%	2	P:response to stress; C:chloroplast thylakoid membrane		no IPS match
Nbv3K725615416	-1.321	0.001897	CUST_45409_PI429860205	PREDICTED: uncharacterized protein LOC104249045	607	5	3.74E-59	81.4%	<NA>			no IPS match
RC_Nbv3K745628126	-1.313	0.003911	CUST_3122_PI429860205	diacylglycerol kinase 1-like	2603	20	0	91.2%	8	F:ATP binding; F:metal ion binding; C:integral component of membrane; F:diacylglycerol kinase activity; P:phosphorylation; P:protein kinase C-activating G-protein coupled receptor signaling pathway; C:intracellular; P:intracellular signal transduction	EC:2.7.1.107	no IPS match
Nbv3K785651455	-1.31	0.026888	CUST_50046_PI429860205	annexin D1-like	337	20	2.95E-43	88.85%	22	C:chloroplast stroma; F:zinc ion binding; F:protein homodimerization activity; P:response to osmotic stress; C:vacuolar membrane; C:plasma membrane; C:thylakoid; F:calcium-dependent phospholipid binding; F:peroxidase activity; F:ATP binding; C:plasmodesma; P:response to abscisic acid; F:copper ion binding; F:calcium ion binding; C:cell wall; C:mitochondrion; C:apoplast; P:calcium ion transmembran…	EC:1.11.1.7	IPR018502 (SMART); IPR018502 (G3DSA:1.10.220.GENE3D); IPR018502 (PFAM); PTHR10502:SF98 (PANTHER); PTHR10502 (PANTHER); SSF47874 (SUPERFAMILY)
RC_Nbv3K685809517	-1.308	0.007445	CUST_39051_PI429860205	transcription factor bHLH130-like	189	4	6.85E-4	1	<NA>			no IPS match
RC_Nbv5tr6239318	-1.308	6.9e-05	CUST_90057_PI429860205	probable receptor-like serine threonine- kinase At5g57670 isoform X1	239	20	1.66E-25	87.4%	5	F:ATP binding; P:peptidyl-tyrosine phosphorylation; F:transmembrane receptor protein tyrosine kinase activity; F:protein serine/threonine kinase activity; P:response to stress	EC:2.7.10.1; EC:2.7.11	no IPS match
RC_Nbv3K585710079	-1.308	0.009117	CUST_18445_PI429860205	<NA>	<NA>	<NA>	<NA>	<NA>	<NA>	<NA>	<NA>	<NA>
RC_Nbv3K585707485	-1.307	0.001684	CUST_17608_PI429860205	PREDICTED: uncharacterized protein LOC104227041	1204	20	0	75.05%	<NA>			IPR004320 (PFAM); PTHR31509 (PANTHER); PTHR31509:SF5 (PANTHER)
RC_Nbv3K785655185	-1.307	0.000814	CUST_194_PI429860210	ferruginol synthase-like	240	8	1.38E-6	1	11	F:iron ion binding; F:oxidoreductase activity, acting on paired donors, with incorporation or reduction of molecular oxygen; F:oxidoreductase activity; F:metal ion binding; P:secondary metabolite biosynthetic process; C:membrane; C:integral component of membrane; F:oxidoreductase activity, acting on paired donors, with incorporation or reduction of molecular oxygen, NAD(P)H as one donor, and inco…		no IPS match
RC_Nbv3K725611721	-1.307	0.015855	CUST_941_PI429860205	<NA>	<NA>	<NA>	<NA>	<NA>	<NA>	<NA>	<NA>	<NA>
RC_Nbv3K585702897	-1.305	0.001776	CUST_16207_PI429860205	NADH-plastoquinone oxidoreductase subunit K (chloroplast)	2567	20	0	97.05%	10	F:quinone binding; F:iron ion binding; C:integral component of membrane; F:NADH dehydrogenase (ubiquinone) activity; P:photosynthesis, light reaction; P:oxidation-reduction process; F:4 iron, 4 sulfur cluster binding; P:transport; C:plasma membrane; C:chloroplast thylakoid membrane	EC:1.6.5.3	IPR006137 (G3DSA:3.40.50.GENE3D); IPR006137 (PFAM); IPR006138 (TIGRFAM); PTHR11995:SF21 (PANTHER); PTHR11995 (PANTHER); SSF56770 (SUPERFAMILY)
Nbv3K805659825	-1.302	0.000264	CUST_51021_PI429860205	<NA>	<NA>	<NA>	<NA>	<NA>	<NA>	<NA>	<NA>	<NA>
Nbv3K585686971	-1.301	0.013818	CUST_56467_PI429860205	<NA>	<NA>	<NA>	<NA>	<NA>	<NA>	<NA>	<NA>	<NA>
Nbv3K685819476	-1.3	0.002753	CUST_83581_PI429860205	CSC1 ERD4	196	20	1.1E-6	0.95	2	C:membrane; C:integral component of membrane		no IPS match
RC_Nbv3K685811759	-1.294	0.000665	CUST_39324_PI429860205	probable choline kinase 1	229	20	1.74E-12	97.8%	2	F:ethanolamine kinase activity; P:phosphorylation	EC:2.7.1.82	no IPS match
Nbv3K645782330	-1.294	0.036161	CUST_77597_PI429860205	monothiol glutaredoxin-S2-like	288	20	1.91E-33	92.15%	5	C:cell; F:protein disulfide oxidoreductase activity; F:electron carrier activity; P:cell redox homeostasis; P:oxidation-reduction process		no IPS match
Nbv3K725608457	-1.294	0.007408	CUST_44268_PI429860205	<NA>	<NA>	<NA>	<NA>	<NA>	<NA>	<NA>	<NA>	<NA>
RC_Nbv3K585683195	-1.293	0.026922	CUST_11557_PI429860205	monothiol glutaredoxin-S2-like	220	6	1.68E-4	1	5	C:cell; F:protein disulfide oxidoreductase activity; F:electron carrier activity; P:cell redox homeostasis; P:oxidation-reduction process		no IPS match
Nbv3K585688483	-1.292	0.002483	CUST_56827_PI429860205	---NA---	222	<NA>			<NA>			no IPS match
Nbv3K665805939	-1.291	0.001236	CUST_81539_PI429860205	ABC transporter G family member 22-like	1695	20	0	91.35%	6	F:ATP binding; F:ATPase activity, coupled to transmembrane movement of substances; P:transmembrane transport; P:metabolic process; C:integral component of membrane; C:plasma membrane		no IPS match
RC_Nbv3K605740893	-1.289	0.021954	CUST_27050_PI429860205	<NA>	<NA>	<NA>	<NA>	<NA>	<NA>	<NA>	<NA>	<NA>
Nbv3K745620995	-1.287	0.002015	CUST_46056_PI429860205	short-chain dehydrogenase TIC chloroplastic-like	1297	20	0	89.85%	2	F:oxidoreductase activity; P:oxidation-reduction process		IPR002347 (PRINTS); IPR002347 (PFAM); IPR016040 (G3DSA:3.40.50.GENE3D); PTHR24320 (PANTHER); PTHR24320:SF71 (PANTHER); IPR016040 (SUPERFAMILY)
Nbv3K605741556	-1.286	0.015296	CUST_70583_PI429860205	UPF0396 CG6066	399	6	1.96E-13	94.83%	3	P:triglyceride biosynthetic process; C:cytosol; F:diacylglycerol O-acyltransferase activity	EC:2.3.1.20	no IPS match
Nbv3K725610463	-1.286	0.001338	CUST_44614_PI429860205	partial	1125	20	1.13E-42	92.55%	1	F:electron carrier activity		IPR003245 (PFAM); IPR008972 (G3DSA:2.60.40.GENE3D); PTHR33021:SF1 (PANTHER); PTHR33021 (PANTHER); IPR003245 (PRODOM); IPR003245 (PROSITE_PROFILES); IPR008972 (SUPERFAMILY)
Nbv3K665805669	-1.286	0.001738	CUST_81496_PI429860205	phosphoenolpyruvate carboxylase kinase 1-like	1278	20	0	93.15%	11	C:nucleus; F:ATP binding; F:calmodulin binding; P:abscisic acid-activated signaling pathway; C:cytoplasm; P:protein autophosphorylation; F:calmodulin-dependent protein kinase activity; P:peptidyl-serine phosphorylation; C:plasma membrane; P:intracellular signal transduction; F:calcium-dependent protein serine/threonine kinase activity	EC:2.7.11.17	IPR000719 (SMART); PIRSF000654 (PIRSF); IPR000719 (PFAM); G3DSA:1.10.510.10 (GENE3D); G3DSA:3.30.200.20 (GENE3D); PTHR24349:SF76 (PANTHER); PTHR24349 (PANTHER); IPR000719 (PROSITE_PROFILES); IPR011009 (SUPERFAMILY)
Nbv3K585728834	-1.284	0.021442	CUST_67621_PI429860205	<NA>	<NA>	<NA>	<NA>	<NA>	<NA>	<NA>	<NA>	<NA>
Nbv3K765633468	-1.281	0.023834	CUST_47830_PI429860205	<NA>	<NA>	<NA>	<NA>	<NA>	<NA>	<NA>	<NA>	<NA>
Nbv3K645783233	-1.28	0.005527	CUST_77746_PI429860205	---NA---	246	<NA>			<NA>			no IPS match
RC_Nbv3K585672958	-1.28	0.01511	CUST_9153_PI429860205	<NA>	<NA>	<NA>	<NA>	<NA>	<NA>	<NA>	<NA>	<NA>
RC_Nbv3K805661738	-1.279	0.017097	CUST_6920_PI429860205	light-induced chloroplastic	427	20	2.18E-56	86.9%	2	P:response to stress; C:chloroplast thylakoid membrane		no IPS match
Nbv3K625760874	-1.277	0.001923	CUST_9585_PI429860210	hypothetical protein B456_009G246000	182	1	2.75E-4	0.95	8	F:iron ion binding; F:metal ion binding; F:oxidoreductase activity, acting on paired donors, with incorporation or reduction of molecular oxygen; F:oxidoreductase activity; P:oxidation-reduction process; F:chlorophyllide a oxygenase [overall] activity; F:iron-sulfur cluster binding; F:2 iron, 2 sulfur cluster binding		no IPS match
Nbv3K785644150	-1.277	0.008399	CUST_49187_PI429860205	<NA>	<NA>	<NA>	<NA>	<NA>	<NA>	<NA>	<NA>	<NA>
RC_Nbv3K585678216	-1.277	0.019599	CUST_10356_PI429860205	<NA>	<NA>	<NA>	<NA>	<NA>	<NA>	<NA>	<NA>	<NA>
RC_Nbv3K585716378	-1.276	0.006204	CUST_20535_PI429860205	PI-PLC X-box domain-containing DDB_G0293730-like	1773	20	0	94.9%	2	P:lipid metabolic process; F:phosphoric diester hydrolase activity		IPR017946 (G3DSA:3.20.20.GENE3D); IPR000909 (PFAM); PTHR13593 (PANTHER); IPR000909 (PROSITE_PROFILES); IPR017946 (SUPERFAMILY)
RC_Nbv3K605750230	-1.275	0.042896	CUST_28746_PI429860205	<NA>	<NA>	<NA>	<NA>	<NA>	<NA>	<NA>	<NA>	<NA>
Nbv3K785649460	-1.274	0.017575	CUST_49784_PI429860205	<NA>	<NA>	<NA>	<NA>	<NA>	<NA>	<NA>	<NA>	<NA>
Nbv3K645788016	-1.273	0.001285	CUST_78712_PI429860205	<NA>	<NA>	<NA>	<NA>	<NA>	<NA>	<NA>	<NA>	<NA>
Nbv3K585711956	-1.272	0.008423	CUST_62714_PI429860205	CSC1 At4g02900	3427	20	0	93.3%	1	C:integral component of membrane		IPR003864 (PFAM); IPR027815 (PFAM); IPR032880 (PFAM); PTHR13018:SF29 (PANTHER); PTHR13018 (PANTHER)
Nbv3K725833301	-1.272	0.015296	CUST_85460_PI429860205	<NA>	<NA>	<NA>	<NA>	<NA>	<NA>	<NA>	<NA>	<NA>
RC_Nbv3K705831936	-1.27	0.001329	CUST_42429_PI429860205	---NA---	168	<NA>			<NA>			no IPS match
RC_Nbv3K805655758	-1.269	0.000448	CUST_6252_PI429860205	light-induced chloroplastic-like	458	20	1.33E-6	0.98	7	C:chloroplast; C:membrane; P:response to stress; F:molecular_function; C:plastid; C:chloroplast thylakoid membrane; C:thylakoid		no IPS match
RC_Nbv3K805658160	-1.265	0.004739	CUST_6545_PI429860205	zeaxanthin epoxidase	619	20	1.01E-108	90.3%	13	F:FAD binding; F:zeaxanthin epoxidase [overall] activity; P:abscisic acid biosynthetic process; C:chloroplast thylakoid membrane; P:response to water deprivation; F:antheraxanthin epoxidase activity; P:response to heat; F:protein binding; F:zeaxanthin epoxidase activity; C:chloroplast membrane; P:secondary metabolite biosynthetic process; P:oxidation-reduction process; P:xanthophyll biosynthetic …	EC:1.14.13.90	IPR000253 (SMART); IPR000253 (PFAM); IPR000253 (G3DSA:2.60.200.GENE3D); IPR000253 (PROSITE_PROFILES); IPR008984 (SUPERFAMILY)
Nbv3K785655033	-1.265	0.008036	CUST_50412_PI429860205	<NA>	<NA>	<NA>	<NA>	<NA>	<NA>	<NA>	<NA>	<NA>
Nbv3K745620136	-1.264	0.002127	CUST_45941_PI429860205	short-chain dehydrogenase TIC chloroplastic-like	909	20	8.9E-29	88.05%	5	C:chloroplast inner membrane; F:oxidoreductase activity; P:protein transport; P:oxidation-reduction process; C:plasma membrane		no IPS match
Nbv3K645791757	-1.264	0.000397	CUST_79304_PI429860205	<NA>	<NA>	<NA>	<NA>	<NA>	<NA>	<NA>	<NA>	<NA>
RC_Nbv3K585687368	-1.264	0.009336	CUST_12572_PI429860205	<NA>	<NA>	<NA>	<NA>	<NA>	<NA>	<NA>	<NA>	<NA>
Nbv3K745626745	-1.263	0.000644	CUST_46991_PI429860205	CBL-interacting serine threonine- kinase 6-like	2054	20	0	93.5%	7	F:ATP binding; P:hyperosmotic salinity response; P:signal transduction; P:multicellular organism development; F:protein serine/threonine kinase activity; P:protein phosphorylation; P:basipetal auxin transport	EC:2.7.11	IPR000719 (SMART); IPR004041 (PFAM); G3DSA:3.30.200.20 (GENE3D); G3DSA:1.10.510.10 (GENE3D); IPR000719 (PFAM); IPR020636 (PANTHER); PTHR24347:SF168 (PANTHER); IPR018451 (PROSITE_PROFILES); IPR000719 (PROSITE_PROFILES); IPR011009 (SUPERFAMILY)
RC_Nbv3K705828722	-1.263	0.003925	CUST_41990_PI429860205	glutamine--fructose-6-phosphate aminotransferase [isomerizing] 2	2352	20	0	95.65%	6	P:carbohydrate metabolic process; F:glutamine-fructose-6-phosphate transaminase (isomerizing) activity; P:fructose 6-phosphate metabolic process; P:UDP-N-acetylglucosamine metabolic process; P:carbohydrate derivative biosynthetic process; F:carbohydrate binding	EC:2.6.1.16	G3DSA:3.40.50.10490 (GENE3D); PF13522 (PFAM); IPR029055 (G3DSA:3.60.20.GENE3D); IPR005855 (TIGRFAM); IPR001347 (PFAM); G3DSA:3.40.50.10490 (GENE3D); IPR005855 (PTHR10937:PANTHER); PTHR10937 (PANTHER); IPR001347 (PROSITE_PROFILES); IPR001347 (PROSITE_PROFILES); IPR017932 (PROSITE_PROFILES); IPR029055 (SUPERFAMILY); SSF53697 (SUPERFAMILY)
Nbv3K585704699	-1.262	0.002535	CUST_60586_PI429860205	RNA RNP complex-1-interacting	953	20	1.03E-62	67.65%	2	C:membrane; C:integral component of membrane		no IPS match
RC_Nbv3K585692306	-1.26	0.016005	CUST_2013_PI429860210	---NA---	183	<NA>			<NA>			no IPS match
RC_Nbv3K725616803	-1.258	0.003829	CUST_1568_PI429860205	expansin-like B1	1030	20	0	90.1%	1	C:extracellular region		IPR007118 (PRINTS); IPR009009 (PFAM); IPR007117 (G3DSA:2.60.40.GENE3D); IPR009009 (G3DSA:2.40.40.GENE3D); IPR007117 (PFAM); PTHR31692:SF2 (PANTHER); PTHR31692 (PANTHER); IPR007117 (PROSITE_PROFILES); IPR007112 (PROSITE_PROFILES); IPR009009 (SUPERFAMILY); IPR007117 (SUPERFAMILY)
RC_Nbv3K665806460	-1.258	0.015141	CUST_38683_PI429860205	<NA>	<NA>	<NA>	<NA>	<NA>	<NA>	<NA>	<NA>	<NA>
RC_Nbv3K725842465	-1.258	0.001527	CUST_43702_PI429860205	<NA>	<NA>	<NA>	<NA>	<NA>	<NA>	<NA>	<NA>	<NA>
RC_Nbv3K645786209	-1.256	0.000644	CUST_35401_PI429860205	thioredoxin chloroplastic	807	20	5.98E-139	95.9%	10	C:chloroplast stroma; F:protein disulfide oxidoreductase activity; C:chloroplast envelope; P:glycerol ether metabolic process; F:oxidoreductase activity, acting on a sulfur group of donors, disulfide as acceptor; P:cellular response to oxidative stress; P:cell redox homeostasis; P:oxidation-reduction process; P:protein folding; P:sulfate assimilation		IPR013766 (PFAM); IPR012336 (G3DSA:3.40.30.GENE3D); IPR012336 (G3DSA:3.40.30.GENE3D); IPR005746 (PANTHER); PTHR10438:SF247 (PANTHER); IPR012336 (SUPERFAMILY)
Nbv3K585726610	-1.254	0.001219	CUST_67011_PI429860205	proline-rich receptor kinase PERK3 isoform X1	1895	20	0	89.05%	4	F:ATP binding; C:integral component of membrane; F:protein kinase activity; P:protein phosphorylation		IPR001245 (PFAM); IPR013320 (G3DSA:2.60.120.GENE3D); G3DSA:3.30.200.20 (GENE3D); G3DSA:1.10.510.10 (GENE3D); PTHR27003 (PANTHER); PTHR27003:SF68 (PANTHER); IPR000719 (PROSITE_PROFILES); IPR011009 (SUPERFAMILY)
RC_Nbv3K625768710	-1.254	0.012695	CUST_32284_PI429860205	<NA>	<NA>	<NA>	<NA>	<NA>	<NA>	<NA>	<NA>	<NA>
RC_Nbv3K805657334	-1.254	0.037727	CUST_6426_PI429860205	<NA>	<NA>	<NA>	<NA>	<NA>	<NA>	<NA>	<NA>	<NA>
RC_Nbv3K585694983	-1.252	0.006804	CUST_14317_PI429860205	hypothetical chloroplast RF21 (chloroplast)	278	20	4.18E-51	0.95	4	C:chloroplast stroma; F:ATP binding; C:integral component of membrane; C:chromoplast stroma		no IPS match
Nbv3K725616263	-1.252	0.019251	CUST_45501_PI429860205	<NA>	<NA>	<NA>	<NA>	<NA>	<NA>	<NA>	<NA>	<NA>
Nbv3K725833575	-1.249	0.022985	CUST_85495_PI429860205	<NA>	<NA>	<NA>	<NA>	<NA>	<NA>	<NA>	<NA>	<NA>
RC_Nbv3K705825586	-1.248	0.03793	CUST_41403_PI429860205	<NA>	<NA>	<NA>	<NA>	<NA>	<NA>	<NA>	<NA>	<NA>
RC_Nbv3K585665361	-1.247	0.028017	CUST_7347_PI429860205	<NA>	<NA>	<NA>	<NA>	<NA>	<NA>	<NA>	<NA>	<NA>
RC_Nbv3K685818194	-1.246	0.001783	CUST_40471_PI429860205	<NA>	<NA>	<NA>	<NA>	<NA>	<NA>	<NA>	<NA>	<NA>
Nbv3K685813126	-1.244	0.000806	CUST_82414_PI429860205	<NA>	<NA>	<NA>	<NA>	<NA>	<NA>	<NA>	<NA>	<NA>
RC_Nbv3K645791117	-1.243	0.008105	CUST_36335_PI429860205	PREDICTED: uncharacterized protein LOC104113315 isoform X1	143	20	8.91E-8	97.25%	<NA>			no IPS match
Nbv3K585706473	-1.241	0.026469	CUST_61132_PI429860205	---NA---	844	<NA>			<NA>			no IPS match
Nbv3K725612847	-1.241	0.002015	CUST_45031_PI429860205	<NA>	<NA>	<NA>	<NA>	<NA>	<NA>	<NA>	<NA>	<NA>
RC_Nbv3K705828962	-1.241	0.001393	CUST_42033_PI429860205	<NA>	<NA>	<NA>	<NA>	<NA>	<NA>	<NA>	<NA>	<NA>
Nbv3K665793227	-1.24	0.003671	CUST_79508_PI429860205	zeaxanthin epoxidase	205	20	1.81E-16	55.95%	4	C:chloroplast; C:membrane; P:single-organism biosynthetic process; F:monooxygenase activity		no IPS match
RC_Nbv3K745623974	-1.239	0.017314	CUST_2472_PI429860205	UPF0396 CG6066	1335	20	7.99E-151	70.8%	2	F:transferase activity, transferring acyl groups; P:metabolic process		IPR012336 (G3DSA:3.40.30.GENE3D); PTHR11780 (PANTHER); PTHR11780:SF8 (PANTHER); IPR012336 (SUPERFAMILY)
Nbv3K645787244	-1.239	0.009296	CUST_78538_PI429860205	PREDICTED: uncharacterized protein LOC107823775 isoform X2	1300	20	0	85.5%	<NA>			PTHR33494 (PANTHER); PTHR33494:SF1 (PANTHER)
Nbv3K665800036	-1.238	0.036682	CUST_80443_PI429860205	UPF0396 CG6066	1063	8	7.89E-29	81.88%	3	P:triglyceride biosynthetic process; C:cytosol; F:diacylglycerol O-acyltransferase activity	EC:2.3.1.20	no IPS match
RC_Nbv3K585688186	-1.238	0.014156	CUST_12751_PI429860205	<NA>	<NA>	<NA>	<NA>	<NA>	<NA>	<NA>	<NA>	<NA>
Nbv3K605754489	-1.237	0.002804	CUST_73028_PI429860205	scarecrow 32	939	20	0	90.05%	4	C:nucleus; F:transcription factor activity, sequence-specific DNA binding; P:regulation of transcription, DNA-templated; F:sequence-specific DNA binding		IPR005202 (PFAM); PTHR31636:SF51 (PANTHER); PTHR31636 (PANTHER); IPR005202 (PROSITE_PROFILES)
RC_Nbv3K585729035	-1.237	0.002812	CUST_24446_PI429860205	chaperone dnaJ chloroplastic-like	612	20	3.05E-49	79.4%	<NA>			no IPS match
Nbv3K725835960	-1.237	0.019251	CUST_85783_PI429860205	<NA>	<NA>	<NA>	<NA>	<NA>	<NA>	<NA>	<NA>	<NA>
Nbv3K805662891	-1.237	0.020073	CUST_51305_PI429860205	<NA>	<NA>	<NA>	<NA>	<NA>	<NA>	<NA>	<NA>	<NA>
Nbv3K585716908	-1.236	0.002931	CUST_64186_PI429860205	<NA>	<NA>	<NA>	<NA>	<NA>	<NA>	<NA>	<NA>	<NA>
Nbv3K585709095	-1.236	0.001932	CUST_61896_PI429860205	blue copper -like	953	20	1.86E-140	79.7%	3	F:electron carrier activity; C:integral component of membrane; C:anchored component of plasma membrane		IPR003245 (PFAM); IPR008972 (G3DSA:2.60.40.GENE3D); PTHR33021:SF41 (PANTHER); PTHR33021 (PANTHER); IPR003245 (PROSITE_PROFILES); IPR008972 (SUPERFAMILY)
Nbv3K765630948	-1.236	0.028502	CUST_47548_PI429860205	<NA>	<NA>	<NA>	<NA>	<NA>	<NA>	<NA>	<NA>	<NA>
RC_Nbv3K605749390	-1.235	0.000147	CUST_28557_PI429860205	probable sulfate transporter	393	20	3.86E-26	92.6%	3	C:integral component of plasma membrane; F:secondary active sulfate transmembrane transporter activity; P:sulfate transmembrane transport		no IPS match
Nbv3K745628127	-1.234	0.00738	CUST_47216_PI429860205	diacylglycerol kinase 1-like	2248	20	0	92.2%	8	F:ATP binding; F:metal ion binding; C:integral component of membrane; F:diacylglycerol kinase activity; P:phosphorylation; P:protein kinase C-activating G-protein coupled receptor signaling pathway; C:intracellular; P:intracellular signal transduction	EC:2.7.1.107	IPR002219 (SMART); IPR001206 (SMART); IPR000756 (SMART); IPR002219 (PFAM); G3DSA:3.30.60.20 (GENE3D); IPR000756 (PFAM); IPR001206 (PFAM); PTHR11255 (PANTHER); PTHR11255:SF54 (PANTHER); PTHR11255:SF54 (PANTHER); IPR001206 (PROSITE_PROFILES); IPR016064 (SUPERFAMILY)
Nbv3K805661842	-1.232	0.000207	CUST_51216_PI429860205	thylakoid lumenal kDa chloroplastic	159	20	9.46E-18	91.1%	5	C:chloroplast stroma; C:thylakoid lumen; C:chloroplast envelope; P:response to cytokinin; C:chloroplast thylakoid membrane		no IPS match
RC_Nbv3K705830915	-1.232	0.000984	CUST_42307_PI429860205	---NA---	2474	<NA>			<NA>			no IPS match
Nbv3K805657360	-1.23	0.049739	CUST_50657_PI429860205	<NA>	<NA>	<NA>	<NA>	<NA>	<NA>	<NA>	<NA>	<NA>
RC_Nbv3K785648592	-1.229	0.000352	CUST_5486_PI429860205	ABC transporter G family member 22-like	1389	20	1.81E-129	93.85%	4	F:ATPase activity; F:ATP binding; P:metabolic process; C:integral component of membrane	EC:3.6.1.3	IPR013525 (PFAM); PTHR19241 (PANTHER); PTHR19241:SF286 (PANTHER)
Nbv3K705828780	-1.228	0.009781	CUST_84890_PI429860205	---NA---	743	<NA>			<NA>			no IPS match
Nbv3K585714618	-1.228	0.001828	CUST_63496_PI429860205	acyl- thioesterase 2-like	1178	20	2.87E-109	75.6%	4	F:palmitoyl-(protein) hydrolase activity; C:cytoplasm; P:protein depalmitoylation; F:carboxylic ester hydrolase activity	EC:3.1.2.22; EC:3.1.1.1	no IPS match
RC_Nbv3K685810551	-1.227	0.035399	CUST_39178_PI429860205	<NA>	<NA>	<NA>	<NA>	<NA>	<NA>	<NA>	<NA>	<NA>
Nbv3K725837374	-1.224	0.038683	CUST_85917_PI429860205	---NA---	207	<NA>			<NA>			no IPS match
RC_Nbv5tr6200892	-1.224	0.026865	CUST_87074_PI429860205	---NA---	623	<NA>			<NA>			no IPS match
RC_Nbv3K705829521	-1.224	0.01236	CUST_42105_PI429860205	<NA>	<NA>	<NA>	<NA>	<NA>	<NA>	<NA>	<NA>	<NA>
RC_Nbv3K585712368	-1.222	0.000264	CUST_19236_PI429860205	annexin D1-like	694	20	3.34E-101	75.2%	22	C:chloroplast stroma; F:zinc ion binding; F:protein homodimerization activity; P:response to osmotic stress; C:vacuolar membrane; C:plasma membrane; C:thylakoid; F:calcium-dependent phospholipid binding; F:peroxidase activity; F:ATP binding; C:plasmodesma; P:response to abscisic acid; F:copper ion binding; F:calcium ion binding; C:cell wall; C:mitochondrion; C:apoplast; P:calcium ion transmembran…	EC:1.11.1.7	IPR018502 (SMART); IPR018502 (PFAM); IPR018502 (G3DSA:1.10.220.GENE3D); PTHR10502:SF98 (PANTHER); PTHR10502 (PANTHER); SSF47874 (SUPERFAMILY)
RC_Nbv3K585711587	-1.222	0.029251	CUST_18994_PI429860205	<NA>	<NA>	<NA>	<NA>	<NA>	<NA>	<NA>	<NA>	<NA>
Nbv3K685818537	-1.221	0.010299	CUST_83423_PI429860205	---NA---	841	<NA>			<NA>			no IPS match
Nbv3K605750613	-1.219	0.008553	CUST_72171_PI429860205	zinc finger BED domain-containing RICESLEEPER 2-like	384	20	2.35E-57	65.85%	1	F:DNA binding		no IPS match
RC_Nbv3K585697492	-1.219	0.003812	CUST_2350_PI429860210	histone chaperone RTT106-like isoform X2	652	17	6.56E-58	75.24%	<NA>			no IPS match
RC_Nbv3K625772837	-1.219	0.007418	CUST_33257_PI429860205	<NA>	<NA>	<NA>	<NA>	<NA>	<NA>	<NA>	<NA>	<NA>
Nbv3K605742115	-1.218	0.020085	CUST_70663_PI429860205	<NA>	<NA>	<NA>	<NA>	<NA>	<NA>	<NA>	<NA>	<NA>
RC_Nbv3K585683584	-1.217	0.031411	CUST_11649_PI429860205	<NA>	<NA>	<NA>	<NA>	<NA>	<NA>	<NA>	<NA>	<NA>
RC_Nbv3K685813507	-1.216	0.000986	CUST_39605_PI429860205	<NA>	<NA>	<NA>	<NA>	<NA>	<NA>	<NA>	<NA>	<NA>
RC_Nbv3K805655567	-1.216	0.011692	CUST_6238_PI429860205	<NA>	<NA>	<NA>	<NA>	<NA>	<NA>	<NA>	<NA>	<NA>
RC_Nbv3K765636524	-1.213	0.004291	CUST_4092_PI429860205	---NA---	799	<NA>			<NA>			no IPS match
RC_Nbv5tr6218509	-1.212	0.001133	CUST_89132_PI429860205	chloroplast chlorophyll a b binding partial	257	3	3.2E-4	49.67%	8	C:chloroplast; C:membrane; C:integral component of membrane; P:photosynthesis, light harvesting; P:protein-chromophore linkage; P:photosynthesis; F:chlorophyll binding; C:thylakoid		no IPS match
RC_Nbv3K725614147	-1.212	0.019107	CUST_1278_PI429860205	<NA>	<NA>	<NA>	<NA>	<NA>	<NA>	<NA>	<NA>	<NA>
Nbv3K585699030	-1.211	0.002611	CUST_59209_PI429860205	---NA---	204	<NA>			<NA>			no IPS match
Nbv3K585673938	-1.21	0.013293	CUST_53551_PI429860205	<NA>	<NA>	<NA>	<NA>	<NA>	<NA>	<NA>	<NA>	<NA>
Nbv3K685811302	-1.21	0.012793	CUST_10487_PI429860210	PREDICTED: uncharacterized protein LOC107828605 isoform X2	207	6	2e-08	1	<NA>			no IPS match
Nbv3K585714294	-1.209	0.00384	CUST_63401_PI429860205	<NA>	<NA>	<NA>	<NA>	<NA>	<NA>	<NA>	<NA>	<NA>
Nbv3K585710710	-1.207	0.006945	CUST_62376_PI429860205	hydrophobic RCI2B-like	595	20	3.78E-8	0.97	1	C:integral component of membrane		no IPS match
RC_Nbv3K705831748	-1.205	0.002954	CUST_42405_PI429860205	<NA>	<NA>	<NA>	<NA>	<NA>	<NA>	<NA>	<NA>	<NA>
RC_Nbv3K805658621	-1.205	0.015102	CUST_6613_PI429860205	<NA>	<NA>	<NA>	<NA>	<NA>	<NA>	<NA>	<NA>	<NA>
RC_Nbv3K585724588	-1.204	0.005008	CUST_23145_PI429860205	<NA>	<NA>	<NA>	<NA>	<NA>	<NA>	<NA>	<NA>	<NA>
RC_Nbv3K585738577	-1.204	0.001329	CUST_3505_PI429860210	<NA>	<NA>	<NA>	<NA>	<NA>	<NA>	<NA>	<NA>	<NA>
Nbv3K605740298	-1.2	0.002199	CUST_70375_PI429860205	---NA---	144	<NA>			<NA>			no IPS match
Nbv3K725613345	-1.2	0.008801	CUST_45112_PI429860205	S-type anion channel SLAH2-like	1385	20	0	92.6%	5	C:cell; F:voltage-gated anion channel activity; P:regulation of anion transmembrane transport; C:integral component of membrane; P:cellular ion homeostasis		IPR004695 (PFAM); PTHR31269 (PANTHER); IPR030183 (PTHR31269:PANTHER)
RC_Nbv3K585699779	-1.199	0.035305	CUST_15477_PI429860205	cytochrome b6 f complex subunit VIII (chloroplast)	209	5	9.27E-24	0.91	2	C:chloroplast; C:integral component of membrane		no IPS match
Nbv3K725611146	-1.199	0.001331	CUST_44729_PI429860205	acyl- thioesterase 2-like	827	20	2.68E-144	91.75%	4	F:palmitoyl-(protein) hydrolase activity; C:cytoplasm; P:protein depalmitoylation; F:carboxylic ester hydrolase activity	EC:3.1.2.22; EC:3.1.1.1	no IPS match
Nbv3K685818698	-1.199	0.001771	CUST_83446_PI429860205	<NA>	<NA>	<NA>	<NA>	<NA>	<NA>	<NA>	<NA>	<NA>
Nbv3K785646748	-1.198	0.003141	CUST_49419_PI429860205	---NA---	893	<NA>			1	F:calcium ion binding		IPR002048 (SMART); IPR011992 (G3DSA:1.10.238.GENE3D); IPR011992 (G3DSA:1.10.238.GENE3D); IPR002048 (PFAM); PTHR23050:SF166 (PANTHER); PTHR23050 (PANTHER); IPR002048 (PROSITE_PROFILES); IPR002048 (PROSITE_PROFILES); IPR002048 (PROSITE_PROFILES); IPR002048 (PROSITE_PROFILES); IPR011992 (SUPERFAMILY)
RC_Nbv3K705825106	-1.196	0.004198	CUST_41303_PI429860205	PREDICTED: uncharacterized protein LOC107793459 isoform X1	508	20	2.61E-40	72.5%	<NA>			no IPS match
RC_Nbv3K725836363	-1.196	0.019251	CUST_42944_PI429860205	<NA>	<NA>	<NA>	<NA>	<NA>	<NA>	<NA>	<NA>	<NA>
Nbv3K625766453	-1.195	0.044223	CUST_74880_PI429860205	<NA>	<NA>	<NA>	<NA>	<NA>	<NA>	<NA>	<NA>	<NA>
RC_Nbv3K785649633	-1.191	0.000287	CUST_5638_PI429860205	<NA>	<NA>	<NA>	<NA>	<NA>	<NA>	<NA>	<NA>	<NA>
Nbv3K805663624	-1.191	0.004891	CUST_51380_PI429860205	TWIN LOV 1-like isoform X1	175	20	1.43E-27	77.7%	5	C:nucleus; C:cytoplasm; F:protein serine/threonine kinase activity; P:protein phosphorylation; P:intracellular signal transduction	EC:2.7.11	no IPS match
RC_Nbv3K705823876	-1.19	0.00228	CUST_41140_PI429860205	---NA---	534	<NA>			<NA>			no IPS match
Nbv3K765642051	-1.19	0.033228	CUST_48988_PI429860205	<NA>	<NA>	<NA>	<NA>	<NA>	<NA>	<NA>	<NA>	<NA>
Nbv3K605752138	-1.189	0.0099	CUST_72517_PI429860205	calmodulin-binding 60 A-like	2017	20	0	66.9%	2	F:calmodulin binding; P:response to stress		IPR012416 (PFAM); PTHR31713 (PANTHER); PTHR31713:SF13 (PANTHER)
Nbv3K585713525	-1.188	0.018013	CUST_63182_PI429860205	---NA---	156	<NA>			<NA>			no IPS match
RC_Nbv3K685813189	-1.187	0.003435	CUST_39550_PI429860205	glyceraldehyde-3-phosphate dehydrogenase chloroplastic	745	20	8.84E-85	97.9%	7	C:chloroplast; F:NADP binding; F:NAD binding; F:glyceraldehyde-3-phosphate dehydrogenase (NADP+) (phosphorylating) activity; P:reductive pentose-phosphate cycle; P:oxidation-reduction process; P:glucose metabolic process	EC:1.2.1.13	IPR020828 (SMART); IPR016040 (G3DSA:3.40.50.GENE3D); IPR020828 (PFAM); IPR020831 (PANTHER); PTHR10836:SF39 (PANTHER); IPR016040 (SUPERFAMILY)
Nbv3K725842503	-1.186	0.020557	CUST_86606_PI429860205	<NA>	<NA>	<NA>	<NA>	<NA>	<NA>	<NA>	<NA>	<NA>
RC_Nbv3K785643881	-1.183	0.005473	CUST_4996_PI429860205	rhodanese-like domain-containing chloroplastic	445	20	1.59E-80	77.45%	2	P:metabolic process; F:transferase activity		no IPS match
Nbv3K745628456	-1.183	0.005728	CUST_47262_PI429860205	<NA>	<NA>	<NA>	<NA>	<NA>	<NA>	<NA>	<NA>	<NA>
RC_Nbv3K665801541	-1.182	0.000227	CUST_37849_PI429860205	remorin 1	776	20	3e-44	95.65%	4	F:galacturonate binding; P:cell-cell signaling; P:transport; C:plasma membrane		no IPS match
Nbv3K585716629	-1.182	0.005741	CUST_64099_PI429860205	phosphoglycolate phosphatase chloroplastic-like	1011	20	0	90.35%	3	F:phosphatase activity; C:cytosol; P:dephosphorylation	EC:3.1.3.41	no IPS match
Nbv3K645781373	-1.182	0.046003	CUST_77460_PI429860205	<NA>	<NA>	<NA>	<NA>	<NA>	<NA>	<NA>	<NA>	<NA>
Nbv3K665803697	-1.181	0.005803	CUST_81180_PI429860205	RHOMBOID chloroplastic	382	20	3.44E-28	96.65%	3	C:integral component of membrane; F:serine-type endopeptidase activity; P:protein processing	EC:3.4.21	no IPS match
Nbv3K625771019	-1.18	0.000729	CUST_75844_PI429860205	<NA>	<NA>	<NA>	<NA>	<NA>	<NA>	<NA>	<NA>	<NA>
RC_Nbv3K645782490	-1.18	0.001394	CUST_34629_PI429860205	---NA---	387	<NA>			<NA>			no IPS match
Nbv3K585723816	-1.179	0.001285	CUST_66193_PI429860205	phosphoenolpyruvate phosphate translocator chloroplastic-like	1394	20	0	86.45%	6	P:phosphoenolpyruvate transmembrane transport; F:phosphoenolpyruvate:phosphate antiporter activity; F:phosphoglycerate transmembrane transporter activity; C:integral component of membrane; P:phosphoglycerate transport; P:carbohydrate transmembrane transport		IPR004853 (PFAM); IPR004696 (TIGRFAM); PTHR11132 (PANTHER); PTHR11132:SF109 (PANTHER); SSF103481 (SUPERFAMILY); SSF103481 (SUPERFAMILY)
RC_Nbv3K625771302	-1.179	0.003707	CUST_32891_PI429860205	pollen-specific SF21-like isoform X1	708	20	1.38E-75	98.55%	1	C:integral component of membrane		IPR029058 (G3DSA:3.40.50.GENE3D); IPR004142 (PFAM); PTHR11034:SF23 (PANTHER); IPR004142 (PANTHER)
Nbv3K785650680	-1.179	0.003854	CUST_49953_PI429860205	<NA>	<NA>	<NA>	<NA>	<NA>	<NA>	<NA>	<NA>	<NA>
Nbv3K705826652	-1.179	0.003649	CUST_84521_PI429860205	<NA>	<NA>	<NA>	<NA>	<NA>	<NA>	<NA>	<NA>	<NA>
Nbv3K625766593	-1.178	0.044763	CUST_74906_PI429860205	chaperone dnaJ chloroplastic-like	697	20	1.28E-91	0.76	<NA>			IPR001623 (PRINTS); IPR001623 (SMART); IPR001623 (PFAM); IPR001623 (G3DSA:1.10.287.GENE3D); PTHR24078 (PANTHER); IPR001623 (PROSITE_PROFILES); IPR001623 (SUPERFAMILY)
Nbv3K765633542	-1.177	0.00174	CUST_47835_PI429860205	chlorophyll a-b binding chloroplastic	789	20	1.57E-173	94.65%	11	F:metal ion binding; F:pigment binding; C:chloroplast envelope; C:integral component of membrane; C:photosystem I; P:protein-chromophore linkage; F:chlorophyll binding; C:plastoglobule; P:response to light stimulus; P:photosynthesis, light harvesting in photosystem I; C:chloroplast thylakoid membrane		no IPS match
RC_Nbv3K765641946	-1.177	0.000722	CUST_4837_PI429860205	2 calcium sensor	404	20	1.22E-54	95.1%	1	F:calcium ion binding		PTHR34574:SF2 (PANTHER); PTHR34574 (PANTHER)
Nbv3K645784879	-1.175	0.014842	CUST_78056_PI429860205	<NA>	<NA>	<NA>	<NA>	<NA>	<NA>	<NA>	<NA>	<NA>
Nbv3K665802653	-1.175	0.019156	CUST_80981_PI429860205	<NA>	<NA>	<NA>	<NA>	<NA>	<NA>	<NA>	<NA>	<NA>
Nbv3K685813909	-1.174	0.001496	CUST_82574_PI429860205	auxin-responsive IAA1-like	568	20	2.43E-51	91.45%	4	C:nucleus; F:protein binding; P:regulation of transcription, DNA-templated; P:auxin-activated signaling pathway		IPR033389 (PFAM); IPR003311 (PANTHER); PTHR31734:SF34 (PANTHER); IPR000270 (PROSITE_PROFILES); SSF54277 (SUPERFAMILY)
RC_Nbv3K745625351	-1.174	0.001825	CUST_2724_PI429860205	mechanosensitive ion channel 8-like	3049	20	0	88.4%	5	F:mechanically-gated ion channel activity; P:ion transmembrane transport; C:integral component of membrane; P:anion transport; C:plasma membrane		IPR016688 (PIRSF); IPR006685 (PFAM); G3DSA:2.30.30.60 (GENE3D); PTHR31618:SF4 (PANTHER); PTHR31618 (PANTHER); IPR010920 (SUPERFAMILY)
Nbv3K805659155	-1.174	0.008463	CUST_50911_PI429860205	<NA>	<NA>	<NA>	<NA>	<NA>	<NA>	<NA>	<NA>	<NA>
Nbv3K585682804	-1.173	0.001106	CUST_55544_PI429860205	<NA>	<NA>	<NA>	<NA>	<NA>	<NA>	<NA>	<NA>	<NA>
RC_Nbv3K765642417	-1.173	0.028398	CUST_4876_PI429860205	oxygen-dependent coproporphyrinogen-III chloroplastic	612	20	2.97E-84	85.8%	6	P:chlorophyll biosynthetic process; C:chloroplast; F:protein homodimerization activity; F:coproporphyrinogen oxidase activity; P:oxidation-reduction process; P:protoporphyrinogen IX biosynthetic process	EC:1.3.3.3	no IPS match
RC_Nbv5tr6229411	-1.172	0.004202	CUST_89778_PI429860205	glycosyltransferase family 64 C5-like	790	20	2.32E-14	59.4%	5	P:heparan sulfate proteoglycan biosynthetic process; C:membrane; C:integral component of membrane; P:glycosaminoglycan biosynthetic process; F:transferase activity		no IPS match
Nbv3K585667040	-1.171	0.019691	CUST_52031_PI429860205	hypothetical chloroplast RF21 (chloroplast)	400	20	5.3E-61	98.6%	4	C:chloroplast stroma; F:ATP binding; C:mitochondrion; C:integral component of membrane		no IPS match
RC_Nbv3K585704142	-1.17	0.003504	CUST_16601_PI429860205	Retrovirus-related Pol poly from transposon TNT 1-94	772	20	2.01E-29	79.75%	2	F:nucleic acid binding; F:zinc ion binding		IPR001878 (G3DSA:4.10.60.GENE3D); IPR001878 (SUPERFAMILY)
RC_Nbv3K785653985	-1.17	0.001257	CUST_6091_PI429860205	ATP synthase subunit b chloroplastic-like	551	20	5.93E-67	97.55%	4	F:hydrogen ion transmembrane transporter activity; C:proton-transporting ATP synthase complex, coupling factor F(o); C:integral component of membrane; P:ATP synthesis coupled proton transport		IPR002146 (PFAM)
Nbv3K585704645	-1.17	0.014405	CUST_60569_PI429860205	DNA ligase 1-like	957	8	1.02E-14	84.38%	<NA>			no IPS match
Nbv3K745622218	-1.17	0.00108	CUST_46242_PI429860205	annexin D1-like	1068	20	5.6E-107	88.8%	22	C:chloroplast stroma; F:zinc ion binding; F:protein homodimerization activity; P:response to osmotic stress; C:vacuolar membrane; C:plasma membrane; C:thylakoid; F:calcium-dependent phospholipid binding; F:peroxidase activity; F:ATP binding; C:plasmodesma; P:response to abscisic acid; F:copper ion binding; F:calcium ion binding; C:cell wall; C:mitochondrion; C:apoplast; P:calcium ion transmembran…	EC:1.11.1.7	IPR009118 (PRINTS); IPR018502 (SMART); IPR018502 (PFAM); IPR018502 (G3DSA:1.10.220.GENE3D); IPR018502 (G3DSA:1.10.220.GENE3D); PTHR10502 (PANTHER); PTHR10502:SF98 (PANTHER); SSF47874 (SUPERFAMILY)
Nbv3K725843659	-1.169	0.006279	CUST_86790_PI429860205	fructose-1,6- cytosolic	750	20	8.6E-137	98.15%	3	P:carbohydrate metabolic process; F:fructose 1,6-bisphosphate 1-phosphatase activity; P:dephosphorylation	EC:3.1.3.11	PS51257 (PROSITE_PROFILES)
RC_Nbv3K585729530	-1.166	0.001032	CUST_24560_PI429860205	PGR5 chloroplastic	922	20	1.44E-171	95.65%	1	C:integral component of membrane		no IPS match
RC_Nbv3K585730127	-1.166	0.000264	CUST_24687_PI429860205	2-methylene-furan-3-one reductase	1366	20	0	91.3%	11	C:chloroplast stroma; F:enone reductase activity; P:pteridine-containing compound metabolic process; F:zinc ion binding; C:stromule; C:apoplast; C:chloroplast envelope; P:oxidation-reduction process; F:NADPH:quinone reductase activity; F:2-alkenal reductase (NADP+) activity; C:thylakoid	EC:1.6.5.5	IPR020843 (SMART); IPR011032 (G3DSA:3.90.180.GENE3D); PF13602 (PFAM); IPR013154 (PFAM); IPR016040 (G3DSA:3.40.50.GENE3D); PTHR11695:SF552 (PANTHER); IPR002085 (PANTHER); IPR011032 (SUPERFAMILY); IPR016040 (SUPERFAMILY)
Nbv3K685814586	-1.165	0.000651	CUST_82701_PI429860205	PREDICTED: uncharacterized protein LOC104245464	670	20	2.76E-99	80.65%	<NA>			PTHR36748 (PANTHER)
RC_Nbv3K605744767	-1.165	0.024496	CUST_27709_PI429860205	ras-related RABD2a-like	199	20	4.24E-12	88.95%	8	F:GTP binding; P:nucleocytoplasmic transport; P:small GTPase mediated signal transduction; F:GTPase activity; C:membrane; P:metabolic process; P:intracellular protein transport; C:intracellular		no IPS match
RC_Nbv3K665803973	-1.165	0.005351	CUST_38334_PI429860205	<NA>	<NA>	<NA>	<NA>	<NA>	<NA>	<NA>	<NA>	<NA>
Nbv3K585707901	-1.164	0.002804	CUST_61544_PI429860205	<NA>	<NA>	<NA>	<NA>	<NA>	<NA>	<NA>	<NA>	<NA>
RC_Nbv3K665800208	-1.163	0.005844	CUST_37591_PI429860205	<NA>	<NA>	<NA>	<NA>	<NA>	<NA>	<NA>	<NA>	<NA>
Nbv3K685813672	-1.163	0.000708	CUST_82522_PI429860205	probable plastid-lipid-associated chloroplastic	331	20	5.41E-34	92.7%	3	F:ATP binding; F:protein kinase activity; P:protein phosphorylation		no IPS match
RC_Nbv3K785644055	-1.163	0.020186	CUST_5012_PI429860205	1-aminocyclopropane-1-carboxylate oxidase	152	20	3.13E-6	91.8%	5	F:dioxygenase activity; F:metal ion binding; F:oxidoreductase activity; P:ethylene biosynthetic process; P:oxidation-reduction process		no IPS match
Nbv3K585678779	-1.161	0.004149	CUST_54650_PI429860205	<NA>	<NA>	<NA>	<NA>	<NA>	<NA>	<NA>	<NA>	<NA>
RC_Nbv3K625773777	-1.161	0.010585	CUST_33406_PI429860205	vacuolar sorting-associated 32 homolog 2	780	20	1.02E-35	96.55%	3	P:intralumenal vesicle formation; C:endosome membrane; P:vacuolar transport		IPR005024 (PFAM); PTHR22761:SF8 (PANTHER); PTHR22761 (PANTHER)
Nbv3K685815002	-1.16	0.001809	CUST_82784_PI429860205	pollen-specific SF21-like isoform X2	1355	20	0	96.75%	1	C:integral component of membrane		IPR029058 (G3DSA:3.40.50.GENE3D); IPR004142 (PFAM); PTHR11034:SF23 (PANTHER); IPR004142 (PANTHER); IPR029058 (SUPERFAMILY)
Nbv3K705825902	-1.157	0.002838	CUST_84384_PI429860205	<NA>	<NA>	<NA>	<NA>	<NA>	<NA>	<NA>	<NA>	<NA>
RC_Nbv3K585706520	-1.155	0.002536	CUST_17317_PI429860205	---NA---	597	<NA>			<NA>			no IPS match
Nbv3K705824319	-1.155	0.022872	CUST_84159_PI429860205	chlorophyll a-b binding 1D	392	20	1.7E-20	1	9	F:pigment binding; C:chloroplast envelope; C:integral component of membrane; P:protein-chromophore linkage; F:chlorophyll binding; C:plastoglobule; P:response to light stimulus; P:photosynthesis, light harvesting in photosystem I; C:chloroplast thylakoid membrane		no IPS match
RC_Nbv5tr6208488	-1.155	0.024869	CUST_87485_PI429860205	monothiol glutaredoxin-S2-like	554	20	3.23E-65	90.8%	5	C:cell; F:protein disulfide oxidoreductase activity; F:electron carrier activity; P:cell redox homeostasis; P:oxidation-reduction process		no IPS match
RC_Nbv3K665807370	-1.155	0.001828	CUST_38806_PI429860205	chloroplast light-harvesting chlorophyll a b-binding partial	422	20	1.5E-35	97.9%	12	F:metal ion binding; F:pigment binding; C:photosystem II; C:chloroplast envelope; C:integral component of membrane; C:photosystem I; P:protein-chromophore linkage; F:chlorophyll binding; C:plastoglobule; P:response to light stimulus; P:photosynthesis, light harvesting in photosystem I; C:chloroplast thylakoid membrane		no IPS match
Nbv3K725609000	-1.155	0.007843	CUST_44355_PI429860205	<NA>	<NA>	<NA>	<NA>	<NA>	<NA>	<NA>	<NA>	<NA>
Nbv3K785646866	-1.154	0.003065	CUST_49433_PI429860205	probable receptor-like serine threonine- kinase At5g57670 isoform X2	1725	20	0	87.4%	5	F:ATP binding; C:integral component of membrane; F:protein kinase activity; P:protein phosphorylation; P:response to stress		IPR000719 (SMART); IPR000719 (PFAM); G3DSA:3.30.200.20 (GENE3D); G3DSA:1.10.510.10 (GENE3D); PTHR27001 (PANTHER); PTHR27001:SF116 (PANTHER); IPR000719 (PROSITE_PROFILES); IPR011009 (SUPERFAMILY)
Nbv3K585679224	-1.153	0.004054	CUST_54755_PI429860205	---NA---	215	<NA>			<NA>			no IPS match
Nbv5tr6236534	-1.153	0.041603	CUST_94882_PI429860205	vacuolar cation proton exchanger 3-like	1775	20	0	87.05%	3	C:integral component of membrane; P:calcium ion transmembrane transport; F:calcium:proton antiporter activity		IPR004798 (TIGRFAM); IPR004837 (PFAM); IPR004713 (TIGRFAM); PTHR31503:SF9 (PANTHER); PTHR31503 (PANTHER)
RC_Nbv3K705831592	-1.153	0.005106	CUST_42380_PI429860205	---NA---	345	<NA>			<NA>			no IPS match
RC_Nbv3K605741709	-1.153	0.012345	CUST_27172_PI429860205	<NA>	<NA>	<NA>	<NA>	<NA>	<NA>	<NA>	<NA>	<NA>
Nbv3K585720172	-1.151	0.003333	CUST_65124_PI429860205	<NA>	<NA>	<NA>	<NA>	<NA>	<NA>	<NA>	<NA>	<NA>
Nbv3K585709392	-1.15	0.012909	CUST_61987_PI429860205	<NA>	<NA>	<NA>	<NA>	<NA>	<NA>	<NA>	<NA>	<NA>
Nbv3K585721818	-1.149	0.003235	CUST_65623_PI429860205	NAD(P)H-quinone oxidoreductase subunit chloroplastic	641	20	1.06E-97	84.6%	6	F:quinone binding; P:NADH dehydrogenase complex (plastoquinone) assembly; P:oxidation-reduction process; P:transport; C:chloroplast thylakoid membrane; F:oxidoreductase activity, acting on NAD(P)H, quinone or similar compound as acceptor		no IPS match
Nbv3K585707179	-1.149	0.022	CUST_61342_PI429860205	<NA>	<NA>	<NA>	<NA>	<NA>	<NA>	<NA>	<NA>	<NA>
RC_Nbv3K585670466	-1.148	0.015773	CUST_8571_PI429860205	pectinesterase -like	1923	20	0	0.86	10	P:pectin catabolic process; P:negative regulation of catalytic activity; C:cell wall; F:aspartyl esterase activity; C:integral component of membrane; C:extracellular region; P:fruit ripening; F:pectinesterase inhibitor activity; P:cell wall modification; F:pectinesterase activity	EC:3.1.1.11	IPR006501 (SMART); IPR006501 (G3DSA:1.20.140.GENE3D); IPR006501 (PFAM); IPR006501 (TIGRFAM); IPR012334 (G3DSA:2.160.20.GENE3D); IPR000070 (PFAM); PTHR31707:SF16 (PANTHER); PTHR31707 (PANTHER); IPR006501 (SUPERFAMILY); IPR011050 (SUPERFAMILY)
RC_Nbv3K625776146	-1.147	0.018571	CUST_33763_PI429860205	remorin 2	236	1	2.73E-4	1	<NA>			no IPS match
Nbv3K745618381	-1.146	0.00016	CUST_45748_PI429860205	<NA>	<NA>	<NA>	<NA>	<NA>	<NA>	<NA>	<NA>	<NA>
RC_Nbv3K585708250	-1.145	0.001038	CUST_17864_PI429860205	NADH-plastoquinone oxidoreductase subunit 4 (chloroplast)	350	20	3.31E-31	94.4%	5	F:quinone binding; C:integral component of membrane; F:NADH dehydrogenase (ubiquinone) activity; P:ATP synthesis coupled electron transport; C:chloroplast thylakoid membrane	EC:1.6.5.3	no IPS match
Nbv3K585714698	-1.145	0.00049	CUST_63527_PI429860205	Remorin family	382	20	7.03E-27	98.4%	6	C:nucleus; F:DNA binding; F:galacturonate binding; P:cell-cell signaling; P:transport; C:plasma membrane		no IPS match
RC_Nbv3K745626082	-1.145	0.004138	CUST_2841_PI429860205	<NA>	<NA>	<NA>	<NA>	<NA>	<NA>	<NA>	<NA>	<NA>
Nbv3K585707559	-1.144	0.020227	CUST_61447_PI429860205	<NA>	<NA>	<NA>	<NA>	<NA>	<NA>	<NA>	<NA>	<NA>
Nbv3K725834701	-1.142	0.001828	CUST_85640_PI429860205	homeobox-leucine zipper HAT4-like	1178	20	7.06E-162	81.75%	10	P:cell proliferation; P:root development; C:nucleus; F:transcription factor activity, sequence-specific DNA binding; P:unidimensional cell growth; F:protein homodimerization activity; P:negative regulation of transcription, DNA-templated; P:shoot system morphogenesis; F:sequence-specific DNA binding; P:response to auxin		IPR000047 (PRINTS); IPR001356 (SMART); IPR003106 (SMART); G3DSA:1.20.5.170 (GENE3D); IPR003106 (PFAM); IPR001356 (PFAM); IPR006712 (PFAM); IPR009057 (G3DSA:1.10.10.GENE3D); PTHR24326:SF140 (PANTHER); PTHR24326 (PANTHER); PTHR24326:SF140 (PANTHER); PTHR24326 (PANTHER); IPR001356 (PROSITE_PROFILES); IPR009057 (SUPERFAMILY)
Nbv3K585706748	-1.141	0.009603	CUST_61209_PI429860205	peroxidase 12-like	1271	20	0	90.25%	11	F:peroxidase activity; P:response to oxidative stress; F:metal ion binding; C:integral component of membrane; P:cellular oxidant detoxification; P:plant-type cell wall organization; P:oxidation-reduction process; C:extracellular region; C:plant-type cell wall; F:heme binding; P:hydrogen peroxide catabolic process	EC:1.11.1.7	IPR000823 (PRINTS); IPR002016 (PRINTS); G3DSA:1.10.520.10 (GENE3D); IPR002016 (PFAM); G3DSA:1.10.420.10 (GENE3D); PTHR31235:SF77 (PANTHER); PTHR31235 (PANTHER); IPR002016 (PROSITE_PROFILES); IPR010255 (SUPERFAMILY)
Nbv3K685819525	-1.14	0.002525	CUST_83584_PI429860205	photosystem I reaction center subunit chloroplastic-like	135	20	1.01E-20	97.1%	4	C:chloroplast; C:integral component of membrane; P:photosynthesis; C:photosystem I reaction center		no IPS match
RC_Nbv3K765638164	-1.14	0.007871	CUST_4345_PI429860205	photosynthetic NDH subunit of subcomplex B chloroplastic-like	749	20	1.73E-126	83.8%	2	C:NAD(P)H dehydrogenase complex (plastoquinone); C:chloroplast thylakoid membrane		PTHR36315:SF1 (PANTHER); PTHR36315 (PANTHER)
Nbv3K745625809	-1.139	0.014947	CUST_46818_PI429860205	chlorophyll a-b binding chloroplastic-like	1024	20	0	98.6%	8	F:metal ion binding; C:photosystem II; C:integral component of membrane; P:photosynthesis, light harvesting; C:photosystem I; P:protein-chromophore linkage; F:chlorophyll binding; C:chloroplast thylakoid membrane		IPR023329 (G3DSA:1.10.3460.GENE3D); IPR022796 (PFAM); PTHR21649:SF26 (PANTHER); IPR001344 (PANTHER); IPR023329 (SUPERFAMILY)
RC_Nbv3K765638850	-1.139	0.000493	CUST_4452_PI429860205	4-hydroxyphenylpyruvate dioxygenase	1386	20	0	88.6%	6	P:L-phenylalanine catabolic process; C:cytoplasm; F:4-hydroxyphenylpyruvate dioxygenase activity; F:metal ion binding; P:tyrosine catabolic process; P:oxidation-reduction process	EC:1.13.11.27	IPR004360 (PFAM); IPR005956 (TIGRFAM); IPR029068 (G3DSA:3.10.180.GENE3D); IPR029068 (G3DSA:3.10.180.GENE3D); IPR005956 (PIRSF); PTHR11959:SF1 (PANTHER); IPR005956 (PANTHER); IPR029068 (SUPERFAMILY)
RC_Nbv3K625768398	-1.138	0.00335	CUST_32219_PI429860205	chlorophyll a-b binding chloroplastic-like	463	20	8.87E-31	94.85%	11	F:metal ion binding; F:pigment binding; C:chloroplast envelope; C:integral component of membrane; C:photosystem I; P:protein-chromophore linkage; F:chlorophyll binding; C:plastoglobule; P:response to light stimulus; P:photosynthesis, light harvesting in photosystem I; C:chloroplast thylakoid membrane		no IPS match
Nbv3K785650735	-1.136	0.010109	CUST_49956_PI429860205	<NA>	<NA>	<NA>	<NA>	<NA>	<NA>	<NA>	<NA>	<NA>
RC_Nbv3K585687093	-1.136	0.001458	CUST_12502_PI429860205	<NA>	<NA>	<NA>	<NA>	<NA>	<NA>	<NA>	<NA>	<NA>
RC_Nbv3K805660465	-1.135	0.008567	CUST_6818_PI429860205	<NA>	<NA>	<NA>	<NA>	<NA>	<NA>	<NA>	<NA>	<NA>
Nbv3K585699263	-1.134	0.002288	CUST_59259_PI429860205	<NA>	<NA>	<NA>	<NA>	<NA>	<NA>	<NA>	<NA>	<NA>
RC_Nbv3K625771619	-1.133	0.003288	CUST_32967_PI429860205	probable receptor-like serine threonine- kinase At5g57670 isoform X2	1511	20	0	90.9%	6	F:ATP binding; P:peptidyl-tyrosine phosphorylation; F:transmembrane receptor protein tyrosine kinase activity; C:integral component of membrane; F:protein serine/threonine kinase activity; P:response to stress	EC:2.7.10.1; EC:2.7.11	IPR000719 (SMART); IPR000719 (PFAM); G3DSA:1.10.510.10 (GENE3D); G3DSA:3.30.200.20 (GENE3D); PTHR27001 (PANTHER); PTHR27001:SF116 (PANTHER); IPR000719 (PROSITE_PROFILES); IPR011009 (SUPERFAMILY)
RC_Nbv3K685816498	-1.133	9.8e-05	CUST_40204_PI429860205	transcription factor bHLH122-like	2063	20	0	73.75%	1	F:protein dimerization activity		IPR011598 (SMART); IPR011598 (PFAM); IPR011598 (G3DSA:4.10.280.GENE3D); PTHR16223 (PANTHER); PTHR16223:SF36 (PANTHER); IPR011598 (PROSITE_PROFILES); IPR011598 (SUPERFAMILY)
RC_Nbv3K705831180	-1.133	0.001038	CUST_42328_PI429860205	1-aminocyclopropane-1-carboxylate synthase-like	456	20	7.69E-9	95.7%	3	P:1-aminocyclopropane-1-carboxylate biosynthetic process; F:pyridoxal phosphate binding; F:1-aminocyclopropane-1-carboxylate synthase activity	EC:4.4.1.14	no IPS match
RC_Nbv3K605750303	-1.133	0.010725	CUST_28772_PI429860205	<NA>	<NA>	<NA>	<NA>	<NA>	<NA>	<NA>	<NA>	<NA>
RC_Nbv3K705831751	-1.129	0.001221	CUST_42407_PI429860205	probable plastid-lipid-associated chloroplastic	186	18	1.3E-5	95.11%	5	C:chloroplast; C:membrane; C:chloroplast envelope; C:chloroplast thylakoid; C:chloroplast thylakoid membrane		no IPS match
RC_Nbv3K805663006	-1.128	0.023745	CUST_7062_PI429860205	TIC chloroplastic	166	20	3e-14	91.4%	3	C:plastid chromosome; C:chloroplast envelope; C:chloroplast thylakoid membrane		no IPS match
RC_Nbv3K785652358	-1.128	0.001206	CUST_5930_PI429860205	<NA>	<NA>	<NA>	<NA>	<NA>	<NA>	<NA>	<NA>	<NA>
Nbv3K585738235	-1.126	0.025067	CUST_69952_PI429860205	hypothetical protein F511_25477	375	1	2.52E-4	0.5	<NA>			no IPS match
Nbv3K785644588	-1.126	0.015898	CUST_49230_PI429860205	<NA>	<NA>	<NA>	<NA>	<NA>	<NA>	<NA>	<NA>	<NA>
RC_Nbv3K725612484	-1.125	0.010075	CUST_1042_PI429860205	calcium permeable stress-gated cation channel 1-like	2808	20	0	93.5%	1	C:integral component of membrane		IPR032880 (PFAM); IPR003864 (PFAM); IPR027815 (PFAM); PTHR13018:SF47 (PANTHER); PTHR13018 (PANTHER)
RC_Nbv3K725843302	-1.125	0.003668	CUST_43870_PI429860205	rhodanese-like domain-containing chloroplastic	987	20	8.5E-34	94.95%	<NA>			no IPS match
RC_Nbv3K605745930	-1.124	0.049308	CUST_27890_PI429860205	<NA>	<NA>	<NA>	<NA>	<NA>	<NA>	<NA>	<NA>	<NA>
RC_Nbv3K785652146	-1.124	0.006914	CUST_5911_PI429860205	<NA>	<NA>	<NA>	<NA>	<NA>	<NA>	<NA>	<NA>	<NA>
RC_Nbv3K725607421	-1.123	0.00099	CUST_118_PI429860205	photosystem I reaction center subunit chloroplastic-like	762	20	4.2E-102	89.95%	5	C:chloroplast; C:integral component of membrane; C:photosystem I; P:photosynthesis; F:chlorophyll binding		IPR023618 (G3DSA:1.10.286.GENE3D); IPR016370 (PIRSF); IPR017494 (TIGRFAM); IPR000549 (PFAM); PTHR34195:SF1 (PANTHER); PTHR34195 (PANTHER)
RC_Nbv3K605747432	-1.123	0.00639	CUST_28162_PI429860205	PREDICTED: uncharacterized protein LOC104234906, partial	186	1	6.35E-4	0.97	<NA>			no IPS match
Nbv3K585678030	-1.123	0.003766	CUST_54480_PI429860205	---NA---	191	<NA>			<NA>			no IPS match
RC_Nbv3K645785604	-1.123	0.001932	CUST_35271_PI429860205	vesicle-associated 2-1-like	928	20	1.04E-143	86.35%	2	C:endoplasmic reticulum membrane; C:integral component of membrane		IPR000535 (PFAM); IPR008962 (G3DSA:2.60.40.GENE3D); IPR016763 (PANTHER); PTHR10809:SF42 (PANTHER); IPR000535 (PROSITE_PROFILES); IPR008962 (SUPERFAMILY)
RC_Nbv3K725842838	-1.122	0.000592	CUST_43767_PI429860205	inositol monophosphatase 3	506	20	2.78E-19	0.91	9	F:magnesium ion binding; F:inositol monophosphate 1-phosphatase activity; C:cytoplasm; P:inositol biosynthetic process; P:signal transduction; P:phosphatidylinositol phosphorylation; F:inositol monophosphate 3-phosphatase activity; P:inositol phosphate dephosphorylation; F:inositol monophosphate 4-phosphatase activity	EC:3.1.3.25	no IPS match
Nbv3K685811940	-1.122	0.008864	CUST_82249_PI429860205	chlorophyll a-b binding chloroplastic-like	176	20	1.54E-17	90.7%	12	F:metal ion binding; F:pigment binding; C:photosystem II; C:chloroplast envelope; C:integral component of membrane; C:photosystem I; P:protein-chromophore linkage; F:chlorophyll binding; C:plastoglobule; P:response to light stimulus; P:photosynthesis, light harvesting in photosystem I; C:chloroplast thylakoid membrane		no IPS match
RC_Nbv5tr6245880	-1.122	0.007439	CUST_90834_PI429860205	<NA>	<NA>	<NA>	<NA>	<NA>	<NA>	<NA>	<NA>	<NA>
RC_Nbv3K805659735	-1.121	0.000291	CUST_6740_PI429860205	oxygen-evolving enhancer 2- chloroplastic	827	20	4.74E-140	94.65%	11	C:chloroplast stroma; C:chloroplast photosystem II; F:calcium ion binding; C:apoplast; C:chloroplast envelope; C:photosystem II oxygen evolving complex; P:photosynthesis, light reaction; C:chloroplast thylakoid lumen; F:poly(U) RNA binding; C:extrinsic component of membrane; P:defense response to bacterium		IPR016123 (G3DSA:3.40.1000.GENE3D); IPR002683 (PFAM); PTHR31407:SF6 (PANTHER); PTHR31407 (PANTHER); IPR016123 (SUPERFAMILY)
Nbv3K585685442	-1.121	0.044284	CUST_56122_PI429860205	<NA>	<NA>	<NA>	<NA>	<NA>	<NA>	<NA>	<NA>	<NA>
Nbv3K585708252	-1.121	0.028337	CUST_61652_PI429860205	<NA>	<NA>	<NA>	<NA>	<NA>	<NA>	<NA>	<NA>	<NA>
Nbv3K585696377	-1.12	0.009156	CUST_58629_PI429860205	<NA>	<NA>	<NA>	<NA>	<NA>	<NA>	<NA>	<NA>	<NA>
RC_Nbv3K645788182	-1.12	0.001771	CUST_35834_PI429860205	TIC chloroplastic	859	20	7.61E-75	75.3%	7	C:plastid chromosome; F:protein binding; C:chloroplast envelope; P:circadian rhythm; C:stromal side of plastid thylakoid membrane; C:chloroplast nucleoid; C:chloroplast thylakoid membrane		no IPS match
RC_Nbv3K585666798	-1.12	0.002955	CUST_7678_PI429860205	PREDICTED: uncharacterized protein LOC107775630	751	20	1.65E-72	64.45%	<NA>			IPR026960 (PFAM); PTHR25952:SF191 (PANTHER); PTHR25952 (PANTHER)
RC_Nbv3K725608550	-1.119	0.003157	CUST_362_PI429860205	<NA>	<NA>	<NA>	<NA>	<NA>	<NA>	<NA>	<NA>	<NA>
RC_Nbv5tr6218497	-1.118	0.001071	CUST_89143_PI429860205	oxygen-evolving enhancer 2- chloroplastic	604	20	2.54E-22	51.75%	2	C:membrane; C:intracellular part		no IPS match
Nbv3K785646578	-1.118	0.011692	CUST_49406_PI429860205	photosystem I reaction center subunit chloroplastic-like	335	20	2.21E-34	98.05%	3	C:integral component of membrane; P:photosynthesis; C:photosystem I reaction center		IPR003757 (PFAM); IPR003757 (G3DSA:1.20.1240.GENE3D); PTHR34803:SF2 (PANTHER); PTHR34803 (PANTHER); IPR003757 (PRODOM); IPR003757 (SUPERFAMILY)
Nbv3K685819772	-1.117	0.005636	CUST_83610_PI429860205	photosystem I reaction center subunit chloroplastic-like	135	15	1.01E-21	83.27%	5	C:chloroplast; C:integral component of membrane; C:photosystem I; P:photosynthesis; F:chlorophyll binding		no IPS match
Nbv3K765641619	-1.117	0.007374	CUST_48954_PI429860205	<NA>	<NA>	<NA>	<NA>	<NA>	<NA>	<NA>	<NA>	<NA>
Nbv3K725608438	-1.116	0.009277	CUST_44266_PI429860205	zinc finger CONSTANS-LIKE 16-like	1383	20	0	74.35%	2	F:zinc ion binding; C:intracellular		no IPS match
RC_Nbv3K625773013	-1.116	0.001781	CUST_33295_PI429860205	---NA---	1059	<NA>			<NA>			no IPS match
RC_Nbv3K625766356	-1.116	0.009846	CUST_31787_PI429860205	---NA---	160	<NA>			<NA>			no IPS match
RC_Nbv3K785652297	-1.116	0.002101	CUST_5923_PI429860205	mitochondrial dicarboxylate tricarboxylate transporter DTC	1383	20	0	95.4%	12	P:dicarboxylic acid transport; C:plasmodesma; P:tricarboxylic acid transmembrane transport; F:structural constituent of ribosome; F:tricarboxylic acid transmembrane transporter activity; C:cell wall; C:mitochondrion; C:chloroplast envelope; C:integral component of membrane; F:dicarboxylic acid transmembrane transporter activity; C:vacuolar membrane; P:translation		IPR002067 (PRINTS); IPR023395 (G3DSA:1.50.40.GENE3D); IPR018108 (PFAM); PTHR24089 (PANTHER); PTHR24089:SF266 (PANTHER); IPR018108 (PROSITE_PROFILES); IPR018108 (PROSITE_PROFILES); IPR018108 (PROSITE_PROFILES); IPR023395 (SUPERFAMILY)
RC_Nbv3K685815592	-1.116	0.023765	CUST_40021_PI429860205	<NA>	<NA>	<NA>	<NA>	<NA>	<NA>	<NA>	<NA>	<NA>
RC_Nbv3K805661918	-1.114	0.015183	CUST_6952_PI429860205	magnesium-protoporphyrin IX monomethyl ester [oxidative] chloroplastic	388	20	1.1E-45	83.05%	11	P:chlorophyll biosynthetic process; C:chloroplast inner membrane; F:DNA binding; F:protein binding; F:metal ion binding; P:photosynthesis; P:oxidation-reduction process; P:regulation of tetrapyrrole metabolic process; F:magnesium-protoporphyrin IX monomethyl ester (oxidative) cyclase activity; P:chloroplast organization; C:chloroplast thylakoid membrane	EC:1.14.13.81	no IPS match
Nbv3K745617793	-1.113	0.012585	CUST_45681_PI429860205	ABC transporter G family member 22 isoform X3	186	20	4.88E-7	99.8%	9	F:ATPase-coupled molybdate transmembrane transporter activity; F:nucleotide binding; F:ATPase activity; F:ATP binding; P:metabolic process; C:membrane; C:integral component of membrane; P:molybdate ion transport; F:hydrolase activity		no IPS match
Nbv3K765639423	-1.112	0.017833	CUST_48644_PI429860205	nitrate reductase	2691	20	0	96.3%	8	F:nitrate reductase (NADPH) activity; F:molybdenum ion binding; P:oxidation-reduction process; P:nitric oxide biosynthetic process; F:nitrate reductase (NADH) activity; F:heme binding; F:molybdopterin cofactor binding; P:nitrate assimilation	EC:1.7.1.1; EC:1.7.1.3	no IPS match
Nbv3K685809581	-1.111	0.012654	CUST_10452_PI429860210	deoxynucleoside triphosphate triphosphohydrolase SAMHD1 homolog isoform X1	375	15	1.4E-4	89.13%	5	C:nucleus; P:metabolic process; F:dGTPase activity; P:dGTP catabolic process; F:hydrolase activity		no IPS match
Nbv3K805657479	-1.11	0.023052	CUST_50673_PI429860205	---NA---	1269	<NA>			<NA>			no IPS match
RC_Nbv3K585715926	-1.109	0.014118	CUST_20379_PI429860205	<NA>	<NA>	<NA>	<NA>	<NA>	<NA>	<NA>	<NA>	<NA>
RC_Nbv3K785647765	-1.108	0.033195	CUST_5371_PI429860205	<NA>	<NA>	<NA>	<NA>	<NA>	<NA>	<NA>	<NA>	<NA>
Nbv3K625776222	-1.107	0.008273	CUST_76759_PI429860205	<NA>	<NA>	<NA>	<NA>	<NA>	<NA>	<NA>	<NA>	<NA>
RC_Nbv3K585727293	-1.107	0.008543	CUST_24006_PI429860205	<NA>	<NA>	<NA>	<NA>	<NA>	<NA>	<NA>	<NA>	<NA>
RC_Nbv3K685816075	-1.106	0.005363	CUST_40118_PI429860205	NAD(P)-binding Rossmann-fold superfamily isoform 1	1402	20	0	0.94	<NA>			IPR016040 (G3DSA:3.40.50.GENE3D); IPR016040 (PFAM); PTHR10366 (PANTHER); PTHR10366:SF384 (PANTHER); IPR016040 (SUPERFAMILY)
Nbv3K805656982	-1.106	0.002015	CUST_50606_PI429860205	chlorophyll a-b binding chloroplastic-like	969	20	0	98.05%	8	F:metal ion binding; C:photosystem II; C:integral component of membrane; P:photosynthesis, light harvesting; C:photosystem I; P:protein-chromophore linkage; F:chlorophyll binding; C:chloroplast thylakoid membrane		IPR022796 (PFAM); IPR023329 (G3DSA:1.10.3460.GENE3D); PTHR21649:SF26 (PANTHER); IPR001344 (PANTHER); IPR023329 (SUPERFAMILY)
Nbv3K785650329	-1.105	0.006857	CUST_49911_PI429860205	<NA>	<NA>	<NA>	<NA>	<NA>	<NA>	<NA>	<NA>	<NA>
RC_Nbv3K585675325	-1.105	0.014867	CUST_9653_PI429860205	<NA>	<NA>	<NA>	<NA>	<NA>	<NA>	<NA>	<NA>	<NA>
RC_Nbv3K805659493	-1.103	0.001007	CUST_6715_PI429860205	---NA---	778	<NA>			<NA>			no IPS match
Nbv3K625768953	-1.102	0.001198	CUST_75408_PI429860205	<NA>	<NA>	<NA>	<NA>	<NA>	<NA>	<NA>	<NA>	<NA>
Nbv3K765637665	-1.102	0.010742	CUST_48394_PI429860205	---NA---	1318	<NA>			2	P:lipid metabolic process; F:phosphoric diester hydrolase activity		IPR000909 (SMART); IPR017946 (G3DSA:3.20.20.GENE3D); IPR000909 (PFAM); PTHR13593 (PANTHER); PTHR13593:SF35 (PANTHER); IPR000909 (PROSITE_PROFILES); IPR017946 (SUPERFAMILY)
Nbv3K705829643	-1.102	0.009797	CUST_85030_PI429860205	<NA>	<NA>	<NA>	<NA>	<NA>	<NA>	<NA>	<NA>	<NA>
Nbv3K585707630	-1.101	0.007818	CUST_61471_PI429860205	<NA>	<NA>	<NA>	<NA>	<NA>	<NA>	<NA>	<NA>	<NA>
Nbv3K645781200	-1.101	0.003303	CUST_77437_PI429860205	<NA>	<NA>	<NA>	<NA>	<NA>	<NA>	<NA>	<NA>	<NA>
RC_Nbv3K685818197	-1.101	0.006272	CUST_40472_PI429860205	<NA>	<NA>	<NA>	<NA>	<NA>	<NA>	<NA>	<NA>	<NA>
Nbv3K705826021	-1.1	0.044865	CUST_84414_PI429860205	<NA>	<NA>	<NA>	<NA>	<NA>	<NA>	<NA>	<NA>	<NA>
Nbv3K585669297	-1.099	0.021337	CUST_52536_PI429860205	RNA polymerase beta subunit	162	20	1.25E-27	1	4	F:DNA binding; C:chloroplast; F:DNA-directed RNA polymerase activity; P:transcription, DNA-templated	EC:2.7.7.6	no IPS match
Nbv3K645783346	-1.099	0.004211	CUST_77762_PI429860205	homeobox-leucine zipper HAT4-like	847	20	5.73E-133	86.05%	10	P:cell proliferation; P:root development; C:nucleus; F:transcription factor activity, sequence-specific DNA binding; P:unidimensional cell growth; F:protein homodimerization activity; P:negative regulation of transcription, DNA-templated; P:shoot system morphogenesis; F:sequence-specific DNA binding; P:response to auxin		IPR000047 (PRINTS); IPR001356 (SMART); IPR003106 (SMART); IPR009057 (G3DSA:1.10.10.GENE3D); IPR001356 (PFAM); IPR003106 (PFAM); G3DSA:1.20.5.170 (GENE3D); PTHR24326:SF140 (PANTHER); PTHR24326 (PANTHER); IPR001356 (PROSITE_PROFILES); IPR009057 (SUPERFAMILY)
RC_Nbv3K665800930	-1.098	0.000832	CUST_37725_PI429860205	CBL-interacting serine threonine- kinase 25-like	772	20	1.57E-172	94.7%	5	F:ATP binding; P:signal transduction; C:integral component of membrane; F:protein serine/threonine kinase activity; P:protein phosphorylation	EC:2.7.11	no IPS match
Nbv3K585688034	-1.097	0.02363	CUST_56726_PI429860205	---NA---	163	<NA>			2	C:photosystem I; P:photosynthesis		IPR001302 (PFAM); IPR001302 (TIGRFAM); PTHR35775 (PANTHER); IPR001302 (PRODOM); IPR001302 (SUPERFAMILY)
RC_Nbv3K605757789	-1.097	0.007243	CUST_30452_PI429860205	---NA---	690	<NA>			<NA>			no IPS match
RC_Nbv3K705828499	-1.096	0.001677	CUST_41947_PI429860205	---NA---	246	<NA>			<NA>			no IPS match
RC_Nbv3K645787107	-1.096	0.001095	CUST_35607_PI429860205	<NA>	<NA>	<NA>	<NA>	<NA>	<NA>	<NA>	<NA>	<NA>
RC_Nbv3K805656231	-1.096	0.001693	CUST_6291_PI429860205	ferruginol synthase-like	386	20	3.2E-35	86.35%	6	F:iron ion binding; P:secondary metabolite biosynthetic process; C:integral component of membrane; F:oxidoreductase activity, acting on paired donors, with incorporation or reduction of molecular oxygen, NAD(P)H as one donor, and incorporation of one atom of oxygen; P:oxidation-reduction process; F:heme binding	EC:1.14.13	no IPS match
RC_Nbv3K585720954	-1.096	0.026861	CUST_21997_PI429860205	<NA>	<NA>	<NA>	<NA>	<NA>	<NA>	<NA>	<NA>	<NA>
Nbv3K765642226	-1.095	0.004023	CUST_48996_PI429860205	photosystem I subunit O-like	323	20	1.29E-36	91.1%	1	C:integral component of membrane		no IPS match
Nbv3K745622267	-1.094	0.002367	CUST_46257_PI429860205	rhodanese-like domain-containing chloroplastic	759	20	6.4E-150	91.85%	2	C:integral component of membrane; C:chloroplast thylakoid membrane		IPR001763 (SMART); IPR001763 (G3DSA:3.40.250.GENE3D); IPR001763 (PFAM); PTHR12231 (PANTHER); PTHR12231:SF111 (PANTHER); PTHR12231:SF111 (PANTHER); PTHR12231 (PANTHER); IPR001763 (PROSITE_PROFILES); IPR001763 (SUPERFAMILY)
Nbv3K765636603	-1.094	0.044662	CUST_48250_PI429860205	aspartic ase A1-like	1413	20	0	82.95%	4	F:aspartic-type endopeptidase activity; P:protein catabolic process; P:proteolysis; P:lipid metabolic process	EC:3.4.23	IPR001461 (PRINTS); IPR007856 (PFAM); IPR033121 (PFAM); IPR008138 (PFAM); IPR011001 (G3DSA:1.10.225.GENE3D); IPR021109 (G3DSA:2.40.70.GENE3D); PTHR13683:SF301 (PANTHER); IPR001461 (PANTHER); IPR001461 (PANTHER); PTHR13683:SF301 (PANTHER); IPR008139 (PROSITE_PROFILES); IPR033121 (PROSITE_PROFILES); IPR008139 (PROSITE_PROFILES); IPR011001 (SUPERFAMILY); IPR021109 (SUPERFAMILY)
Nbv5tr6219763	-1.094	0.000984	CUST_93813_PI429860205	<NA>	<NA>	<NA>	<NA>	<NA>	<NA>	<NA>	<NA>	<NA>
Nbv3K705824509	-1.093	0.001205	CUST_84177_PI429860205	chlorophyll a b binding partial	133	20	1.29E-7	98.5%	11	F:metal ion binding; F:pigment binding; C:chloroplast envelope; C:integral component of membrane; C:photosystem I; P:protein-chromophore linkage; F:chlorophyll binding; C:plastoglobule; P:response to light stimulus; P:photosynthesis, light harvesting in photosystem I; C:chloroplast thylakoid membrane		no IPS match
RC_Nbv3K785650397	-1.092	0.023275	CUST_5717_PI429860205	RHOMBOID chloroplastic	1025	20	2.14E-142	77.05%	3	P:proteolysis; C:integral component of membrane; F:serine-type endopeptidase activity	EC:3.4.21	IPR002610 (PANTHER); PTHR22936:SF4 (PANTHER); SSF144091 (SUPERFAMILY)
Nbv3K725844040	-1.092	0.028449	CUST_86858_PI429860205	<NA>	<NA>	<NA>	<NA>	<NA>	<NA>	<NA>	<NA>	<NA>
RC_Nbv3K805656914	-1.091	0.001241	CUST_6354_PI429860205	ribulose bisphosphate carboxylase oxygenase activase chloroplastic	1245	20	0	98.25%	2	C:chloroplast stroma; F:ATP binding		IPR027417 (G3DSA:3.40.50.GENE3D); IPR003959 (PFAM); PTHR32429:SF8 (PANTHER); PTHR32429 (PANTHER); IPR027417 (SUPERFAMILY)
Nbv3K585721722	-1.091	0.001154	CUST_65590_PI429860205	<NA>	<NA>	<NA>	<NA>	<NA>	<NA>	<NA>	<NA>	<NA>
Nbv3K685818445	-1.09	0.035057	CUST_83406_PI429860205	ECERIFERUM 3-like	951	20	7.89E-156	95.6%	10	P:cuticle hydrocarbon biosynthetic process; F:iron ion binding; F:oxidoreductase activity; P:pollen sperm cell differentiation; C:integral component of membrane; P:oxidation-reduction process; P:fatty acid biosynthetic process; C:plasma membrane; P:wax biosynthetic process; P:alkane biosynthetic process		IPR021940 (PFAM); IPR016040 (G3DSA:3.40.50.GENE3D); PTHR11863:SF2 (PANTHER); PTHR11863 (PANTHER); IPR016040 (SUPERFAMILY)
RC_Nbv3K645784313	-1.09	0.003108	CUST_34974_PI429860205	BRI1 kinase inhibitor 1-like	584	20	3.16E-68	83.05%	4	F:protein heterodimerization activity; C:cytosol; P:negative regulation of brassinosteroid biosynthetic process; C:plasma membrane		PTHR33312 (PANTHER); PTHR33312:SF8 (PANTHER)
Nbv3K805655634	-1.089	0.023663	CUST_50476_PI429860205	chlorophyll a-b binding chloroplastic-like	404	20	9.79E-77	95.9%	12	F:metal ion binding; F:pigment binding; C:photosystem II; C:chloroplast envelope; C:integral component of membrane; C:photosystem I; P:protein-chromophore linkage; F:chlorophyll binding; C:plastoglobule; P:response to light stimulus; P:photosynthesis, light harvesting in photosystem I; C:chloroplast thylakoid membrane		no IPS match
Nbv3K745626709	-1.089	0.000156	CUST_46983_PI429860205	inositol hexakisphosphate and diphosphoinositol-pentakisphosphate kinase 2-like isoform X1	3387	20	0	96.45%	2	P:dephosphorylation; F:acid phosphatase activity	EC:3.1.3.2	IPR029033 (G3DSA:3.40.50.GENE3D); IPR000560 (PFAM); PTHR12750:SF12 (PANTHER); PTHR12750 (PANTHER); IPR029033 (SUPERFAMILY); SSF56059 (SUPERFAMILY)
Nbv3K665792774	-1.088	0.002707	CUST_79437_PI429860205	<NA>	<NA>	<NA>	<NA>	<NA>	<NA>	<NA>	<NA>	<NA>
Nbv3K585682018	-1.088	0.010742	CUST_55359_PI429860205	TIC chloroplastic	173	3	3.24E-5	87.67%	<NA>			no IPS match
RC_Nbv3K785652749	-1.087	0.003537	CUST_5981_PI429860205	<NA>	<NA>	<NA>	<NA>	<NA>	<NA>	<NA>	<NA>	<NA>
Nbv3K605755107	-1.085	0.032138	CUST_73157_PI429860205	peptidyl-prolyl cis-trans isomerase chloroplastic	1226	20	8.06E-73	98.25%	3	F:peptidyl-prolyl cis-trans isomerase activity; P:protein peptidyl-prolyl isomerization; P:protein folding	EC:5.2.1.8	IPR002130 (PFAM); IPR029000 (G3DSA:2.40.100.GENE3D); IPR024936 (PANTHER); PTHR11071:SF236 (PANTHER); IPR002130 (PROSITE_PROFILES); IPR029000 (SUPERFAMILY)
Nbv3K745626497	-1.084	0.009194	CUST_46944_PI429860205	calmodulin	1699	20	1.08E-78	98.8%	12	F:phosphorylase kinase activity; P:detection of calcium ion; P:regulation of photomorphogenesis; F:protein binding; F:2-alkenal reductase [NAD(P)] activity; P:modulation by symbiont of host calcium or calmodulin-mediated signal transduction; P:regulation of calcium or calmodulin-mediated signal transduction in response to host; F:calcium ion binding; C:cytosol; P:oxidation-reduction process; P:pr…	EC:1.3.1.74; EC:2.7.11.19	IPR002048 (SMART); IPR002048 (PFAM); IPR002048 (PFAM); IPR011992 (G3DSA:1.10.238.GENE3D); IPR011992 (G3DSA:1.10.238.GENE3D); PTHR23050 (PANTHER); PTHR23050:SF166 (PANTHER); IPR002048 (PROSITE_PROFILES); IPR002048 (PROSITE_PROFILES); IPR002048 (PROSITE_PROFILES); IPR002048 (PROSITE_PROFILES); IPR011992 (SUPERFAMILY)
Nbv3K785651191	-1.082	0.019374	CUST_50018_PI429860205	photosystem I reaction center subunit chloroplastic-like	917	20	2.84E-131	92.15%	4	C:chloroplast; C:integral component of membrane; P:photosynthesis; C:photosystem I reaction center		IPR003666 (PFAM); IPR003666 (G3DSA:1.10.8.GENE3D); PTHR34939:SF1 (PANTHER); PTHR34939 (PANTHER); IPR003666 (SUPERFAMILY)
RC_Nbv3K585699705	-1.082	0.027649	CUST_15457_PI429860205	1211235UORF 154	260	1	9.4E-19	1	<NA>			no IPS match
RC_Nbv3K705831702	-1.082	0.02756	CUST_42397_PI429860205	rhodanese-like domain-containing chloroplastic	407	20	1.82E-57	73.95%	<NA>			no IPS match
Nbv3K645787722	-1.082	0.005506	CUST_78652_PI429860205	axial regulator YABBY 5-like	715	20	7.55E-106	84.05%	1	P:multicellular organism development		IPR006780 (PFAM); IPR009071 (G3DSA:1.10.30.GENE3D); PTHR31675:SF6 (PANTHER); IPR006780 (PANTHER); IPR009071 (SUPERFAMILY)
Nbv3K665799610	-1.081	0.005686	CUST_80353_PI429860205	<NA>	<NA>	<NA>	<NA>	<NA>	<NA>	<NA>	<NA>	<NA>
Nbv3K745623411	-1.08	0.042685	CUST_46421_PI429860205	<NA>	<NA>	<NA>	<NA>	<NA>	<NA>	<NA>	<NA>	<NA>
Nbv3K585723010	-1.08	0.001428	CUST_65973_PI429860205	PREDICTED: uncharacterized protein LOC104090691	1024	20	1.37E-127	84.55%	1	C:chloroplast thylakoid membrane		PTHR36398:SF1 (PANTHER); PTHR36398 (PANTHER)
RC_Nbv3K585734482	-1.08	0.003257	CUST_25586_PI429860205	LNK1-like isoform X1	775	20	1.35E-69	81.15%	<NA>			no IPS match
RC_Nbv3K625772942	-1.08	0.001329	CUST_33279_PI429860205	<NA>	<NA>	<NA>	<NA>	<NA>	<NA>	<NA>	<NA>	<NA>
Nbv3K725842583	-1.079	0.012311	CUST_86623_PI429860205	photosystem I reaction center subunit chloroplastic-like	736	20	1.65E-71	97.6%	4	C:integral component of membrane; C:chloroplast thylakoid lumen; P:photosynthesis; C:photosystem I reaction center		IPR003666 (G3DSA:1.10.8.GENE3D); IPR003666 (PFAM); PTHR34939 (PANTHER); PTHR34939:SF1 (PANTHER); IPR003666 (SUPERFAMILY)
Nbv3K765634301	-1.079	0.001932	CUST_47916_PI429860205	PGR5 chloroplastic	1014	20	0	88.8%	1	C:integral component of membrane		no IPS match
Nbv3K785650269	-1.078	0.000244	CUST_49901_PI429860205	SOUL heme-binding family	1332	20	0	88.3%	<NA>			IPR006917 (PFAM); IPR018790 (PFAM); IPR006917 (PANTHER); PTHR11220:SF35 (PANTHER); IPR032710 (SUPERFAMILY); IPR011256 (SUPERFAMILY)
Nbv3K765636233	-1.078	0.002894	CUST_48196_PI429860205	remorin-like	994	20	2.62E-29	96.95%	4	F:galacturonate binding; P:cell-cell signaling; P:transport; C:plasma membrane		no IPS match
RC_Nbv3K585698224	-1.076	0.00108	CUST_15112_PI429860205	PREDICTED: uncharacterized protein LOC104216038	460	17	2.37E-7	75.18%	<NA>			no IPS match
Nbv3K765639260	-1.076	0.001783	CUST_48620_PI429860205	<NA>	<NA>	<NA>	<NA>	<NA>	<NA>	<NA>	<NA>	<NA>
Nbv3K805663554	-1.075	0.001038	CUST_51374_PI429860205	thylakoid lumenal kDa chloroplastic	519	20	4.18E-62	86.9%	5	C:chloroplast stroma; C:thylakoid lumen; C:chloroplast envelope; P:response to cytokinin; C:chloroplast thylakoid membrane		no IPS match
RC_Nbv3K725615765	-1.073	0.011567	CUST_1461_PI429860205	---NA---	547	<NA>			<NA>			no IPS match
RC_Nbv3K585722572	-1.071	0.002797	CUST_22508_PI429860205	protochlorophyllide reductase precursor partial	882	20	1.21E-23	97.75%	2	P:oxidation-reduction process; F:protochlorophyllide reductase activity	EC:1.3.1.33	no IPS match
Nbv3K805657418	-1.071	0.002989	CUST_50665_PI429860205	PREDICTED: uncharacterized protein LOC104248456	1013	20	4.98E-107	81.5%	<NA>			IPR007493 (PFAM); IPR007493 (G3DSA:2.30.240.GENE3D); PTHR31676:SF8 (PANTHER); PTHR31676 (PANTHER); IPR007493 (SUPERFAMILY)
Nbv3K745619339	-1.071	0.007355	CUST_45860_PI429860205	<NA>	<NA>	<NA>	<NA>	<NA>	<NA>	<NA>	<NA>	<NA>
Nbv3K805658609	-1.071	0.028431	CUST_50832_PI429860205	<NA>	<NA>	<NA>	<NA>	<NA>	<NA>	<NA>	<NA>	<NA>
RC_Nbv3K805659516	-1.068	0.010082	CUST_6717_PI429860205	<NA>	<NA>	<NA>	<NA>	<NA>	<NA>	<NA>	<NA>	<NA>
Nbv3K585689130	-1.068	0.016773	CUST_56980_PI429860205	---NA---	321	<NA>			<NA>			no IPS match
RC_Nbv3K585698357	-1.068	0.005006	CUST_15144_PI429860205	---NA---	157	<NA>			<NA>			no IPS match
Nbv3K585738590	-1.066	0.01096	CUST_70030_PI429860205	acetyl- carboxylase carboxyltransferase beta subunit (chloroplast)	739	20	2.9E-72	99.85%	10	C:chloroplast stroma; F:ATP binding; P:malonyl-CoA biosynthetic process; F:zinc ion binding; F:acetyl-CoA carboxylase activity; C:mitochondrion; C:chromoplast stroma; F:transferase activity; P:fatty acid biosynthetic process; C:acetyl-CoA carboxylase complex	EC:6.4.1.2	IPR000438 (PRINTS); IPR029045 (G3DSA:3.90.226.GENE3D); PTHR22855 (PANTHER); PTHR22855:SF15 (PANTHER); IPR011762 (PROSITE_PROFILES); IPR029045 (SUPERFAMILY)
Nbv3K785649146	-1.065	0.015608	CUST_49755_PI429860205	chlorophyll a-b binding chloroplastic	577	20	2.66E-59	97.6%	12	F:metal ion binding; F:pigment binding; C:photosystem II; C:chloroplast envelope; C:integral component of membrane; C:photosystem I; P:protein-chromophore linkage; F:chlorophyll binding; C:plastoglobule; P:response to light stimulus; P:photosynthesis, light harvesting in photosystem I; C:chloroplast thylakoid membrane		IPR023329 (G3DSA:1.10.3460.GENE3D); IPR022796 (PFAM); PTHR21649:SF7 (PANTHER); IPR001344 (PANTHER); IPR023329 (SUPERFAMILY)
Nbv3K805655727	-1.065	0.003151	CUST_50485_PI429860205	photosystem I reaction center subunit IV chloroplastic	839	20	4.94E-54	82.95%	3	P:photosynthesis; C:photosystem I reaction center; C:chloroplast thylakoid membrane		G3DSA:2.30.30.50 (GENE3D); IPR003375 (PFAM); PTHR34549:SF2 (PANTHER); PTHR34549 (PANTHER); IPR003375 (PRODOM); IPR008990 (SUPERFAMILY)
Nbv3K585716529	-1.064	0.008739	CUST_64058_PI429860205	39S ribosomal L41- mitochondrial	421	20	4.5E-22	90.15%	3	F:structural constituent of ribosome; C:mitochondrial large ribosomal subunit; P:translation		IPR019189 (PFAM)
Nbv3K665801372	-1.064	0.004997	CUST_80723_PI429860205	transcription factor bHLH87	705	20	2.29E-150	77.2%	1	F:protein dimerization activity		no IPS match
Nbv3K585697972	-1.064	0.005988	CUST_58980_PI429860205	---NA---	578	<NA>			<NA>			no IPS match
RC_Nbv3K745624506	-1.064	0.007605	CUST_2571_PI429860205	<NA>	<NA>	<NA>	<NA>	<NA>	<NA>	<NA>	<NA>	<NA>
Nbv3K765638629	-1.063	0.001923	CUST_48534_PI429860205	30S ribosomal chloroplastic	906	20	9.1E-145	82.65%	5	C:chloroplast stroma; F:nucleotide binding; F:nucleic acid binding; C:chloroplast envelope; C:chloroplast thylakoid membrane		IPR000504 (SMART); IPR012677 (G3DSA:3.30.70.GENE3D); IPR000504 (PFAM); PTHR24012 (PANTHER); IPR000504 (PROSITE_PROFILES); IPR000504 (PROSITE_PROFILES); IPR012677 (SUPERFAMILY)
Nbv3K805661866	-1.062	0.021427	CUST_51217_PI429860205	magnesium-protoporphyrin IX monomethyl ester [oxidative] chloroplastic	190	20	3.05E-36	98.1%	5	P:chlorophyll biosynthetic process; F:metal ion binding; P:photosynthesis; P:oxidation-reduction process; F:magnesium-protoporphyrin IX monomethyl ester (oxidative) cyclase activity	EC:1.14.13.81	no IPS match
Nbv3K705828589	-1.061	0.004078	CUST_84854_PI429860205	chloroplast stem-loop binding of 41 kDa chloroplastic	928	20	0	93.1%	3	F:coenzyme binding; F:catalytic activity; P:metabolic process		no IPS match
Nbv3K805659245	-1.061	0.013876	CUST_50924_PI429860205	<NA>	<NA>	<NA>	<NA>	<NA>	<NA>	<NA>	<NA>	<NA>
RC_Nbv3K585675859	-1.061	0.028919	CUST_9778_PI429860205	<NA>	<NA>	<NA>	<NA>	<NA>	<NA>	<NA>	<NA>	<NA>
RC_Nbv3K725844089	-1.061	0.035368	CUST_44004_PI429860205	<NA>	<NA>	<NA>	<NA>	<NA>	<NA>	<NA>	<NA>	<NA>
Nbv3K585667134	-1.06	0.000147	CUST_52049_PI429860205	---NA---	282	<NA>			<NA>			no IPS match
RC_Nbv3K745624100	-1.06	0.005473	CUST_2494_PI429860205	<NA>	<NA>	<NA>	<NA>	<NA>	<NA>	<NA>	<NA>	<NA>
RC_Nbv3K685817156	-1.057	0.021145	CUST_40326_PI429860205	CBL-interacting serine threonine- kinase 12-like	1495	20	0	91.1%	5	F:ATP binding; P:signal transduction; C:integral component of membrane; F:protein serine/threonine kinase activity; P:protein phosphorylation	EC:2.7.11	IPR000719 (SMART); G3DSA:3.30.200.20 (GENE3D); IPR000719 (PFAM); G3DSA:1.10.510.10 (GENE3D); IPR004041 (PFAM); PTHR24347:SF168 (PANTHER); IPR020636 (PANTHER); IPR000719 (PROSITE_PROFILES); IPR018451 (PROSITE_PROFILES); IPR011009 (SUPERFAMILY)
RC_Nbv3K805659605	-1.057	0.001677	CUST_6726_PI429860205	two-component response regulator-like APRR9 isoform X2	2133	20	0	70.8%	2	F:protein binding; P:phosphorelay signal transduction system		IPR001789 (SMART); IPR010402 (PFAM); G3DSA:3.40.50.2300 (GENE3D); IPR001789 (PFAM); PTHR26402 (PANTHER); PTHR26402:SF560 (PANTHER); IPR001789 (PROSITE_PROFILES); IPR010402 (PROSITE_PROFILES); IPR011006 (SUPERFAMILY)
Nbv3K585716383	-1.057	0.003245	CUST_64017_PI429860205	<NA>	<NA>	<NA>	<NA>	<NA>	<NA>	<NA>	<NA>	<NA>
RC_Nbv3K585722902	-1.057	0.042059	CUST_22601_PI429860205	<NA>	<NA>	<NA>	<NA>	<NA>	<NA>	<NA>	<NA>	<NA>
Nbv3K585715233	-1.056	0.011073	CUST_63687_PI429860205	ferredoxin-NADP partial	716	20	2.04E-143	85.05%	11	C:chloroplast stroma; F:nucleotide binding; C:thylakoid lumen; F:electron transporter, transferring electrons within the cyclic electron transport pathway of photosynthesis activity; C:apoplast; C:chloroplast envelope; F:electron transporter, transferring electrons within the noncyclic electron transport pathway of photosynthesis activity; F:poly(U) RNA binding; F:ferredoxin-NADP+ reductase activ…	EC:1.18.1.2	IPR001709 (PRINTS); IPR008333 (PFAM); G3DSA:2.40.30.10 (GENE3D); PTHR19384 (PANTHER); PTHR19384:SF82 (PANTHER); IPR017927 (PROSITE_PROFILES); IPR017938 (SUPERFAMILY)
Nbv3K585692838	-1.055	0.019095	CUST_57831_PI429860205	---NA---	227	<NA>			<NA>			no IPS match
Nbv3K785653263	-1.054	0.000466	CUST_50262_PI429860205	---NA---	230	<NA>			<NA>			no IPS match
RC_Nbv3K585718373	-1.054	0.008372	CUST_21168_PI429860205	zinc finger CONSTANS-LIKE 16-like	1708	20	0	73.65%	3	F:zinc ion binding; F:protein binding; C:intracellular		IPR000315 (SMART); IPR010402 (PFAM); IPR000315 (PFAM); PTHR31874:SF5 (PANTHER); PTHR31874 (PANTHER); IPR000315 (PROSITE_PROFILES); IPR010402 (PROSITE_PROFILES)
Nbv3K785652825	-1.053	0.003391	CUST_50210_PI429860205	photosystem I reaction center subunit chloroplastic-like	256	20	8.27E-37	97.25%	4	C:integral component of membrane; P:photosynthesis; C:photosystem I reaction center; C:chloroplast thylakoid membrane		no IPS match
RC_Nbv3K585716852	-1.052	0.02361	CUST_20674_PI429860205	hypothetical protein NisyCp041	432	2	1.98E-12	0.97	4	F:translation initiation factor activity; C:chloroplast; C:integral component of membrane; P:translational initiation		no IPS match
Nbv3K665798426	-1.052	0.017412	CUST_80153_PI429860205	chlorophyll a-b binding chloroplastic	399	20	2.11E-50	91.75%	11	F:metal ion binding; F:pigment binding; C:chloroplast envelope; C:integral component of membrane; C:photosystem I; P:protein-chromophore linkage; F:chlorophyll binding; C:plastoglobule; P:response to light stimulus; P:photosynthesis, light harvesting in photosystem I; C:chloroplast thylakoid membrane		no IPS match
RC_Nbv3K645788082	-1.052	0.005636	CUST_35810_PI429860205	rhodanese-like domain-containing chloroplastic	1215	6	6.2E-33	53.83%	<NA>			PS51257 (PROSITE_PROFILES)
RC_Nbv3K805662528	-1.052	0.00282	CUST_7009_PI429860205	PSAL partial	192	20	3.13E-21	97.15%	4	C:chloroplast; C:integral component of membrane; P:photosynthesis; C:photosystem I reaction center		no IPS match
Nbv3K625764467	-1.051	0.011006	CUST_74585_PI429860205	photosystem I assembly Ycf4 (chloroplast)	151	9	2.73E-4	96.78%	9	C:chloroplast; C:membrane; C:integral component of membrane; C:photosystem I; C:thylakoid membrane; P:photosynthesis; C:plastid; C:thylakoid; C:chloroplast thylakoid membrane		no IPS match
Nbv3K585711834	-1.051	0.00763	CUST_62683_PI429860205	<NA>	<NA>	<NA>	<NA>	<NA>	<NA>	<NA>	<NA>	<NA>
Nbv3K705830099	-1.051	0.007895	CUST_85094_PI429860205	<NA>	<NA>	<NA>	<NA>	<NA>	<NA>	<NA>	<NA>	<NA>
Nbv3K585725125	-1.051	0.00228	CUST_66600_PI429860205	<NA>	<NA>	<NA>	<NA>	<NA>	<NA>	<NA>	<NA>	<NA>
RC_Nbv3K745621329	-1.05	0.011592	CUST_2056_PI429860205	---NA---	284	<NA>			<NA>			no IPS match
RC_Nbv3K585683115	-1.05	0.003469	CUST_11542_PI429860205	---NA---	165	<NA>			<NA>			no IPS match
RC_Nbv3K585681719	-1.05	0.021203	CUST_11202_PI429860205	LOB domain-containing 37-like	411	13	3.58E-40	76.77%	<NA>			no IPS match
RC_Nbv3K685807671	-1.049	0.002989	CUST_38841_PI429860205	---NA---	162	<NA>			<NA>			no IPS match
RC_Nbv3K745626769	-1.049	0.001394	CUST_2941_PI429860205	LNK1-like isoform X1	2761	20	0	78.2%	<NA>			PTHR33334 (PANTHER); PTHR33334:SF5 (PANTHER)
RC_Nbv3K585698715	-1.049	0.004755	CUST_15226_PI429860205	<NA>	<NA>	<NA>	<NA>	<NA>	<NA>	<NA>	<NA>	<NA>
RC_Nbv3K805656493	-1.048	0.01606	CUST_6311_PI429860205	<NA>	<NA>	<NA>	<NA>	<NA>	<NA>	<NA>	<NA>	<NA>
RC_Nbv3K805658495	-1.047	0.002535	CUST_6593_PI429860205	zeaxanthin epoxidase	515	20	7.35E-47	90.45%	12	F:FAD binding; F:antheraxanthin epoxidase activity; P:response to heat; F:zeaxanthin epoxidase [overall] activity; F:zeaxanthin epoxidase activity; C:chloroplast membrane; P:secondary metabolite biosynthetic process; P:abscisic acid biosynthetic process; P:oxidation-reduction process; P:xanthophyll biosynthetic process; C:chloroplast thylakoid membrane; P:response to water deprivation	EC:1.14.13.90	no IPS match
RC_Nbv3K725839013	-1.047	0.000462	CUST_43206_PI429860205	<NA>	<NA>	<NA>	<NA>	<NA>	<NA>	<NA>	<NA>	<NA>
Nbv3K605752673	-1.046	0.013159	CUST_72639_PI429860205	chloroplast stem-loop binding of 41 kDa chloroplastic	1048	20	0	93.3%	3	F:coenzyme binding; F:catalytic activity; P:metabolic process		no IPS match
Nbv3K805662925	-1.044	0.011443	CUST_51310_PI429860205	chlorophyll a b binding partial	190	20	4.76E-38	98.3%	11	F:metal ion binding; F:pigment binding; C:chloroplast envelope; C:integral component of membrane; C:photosystem I; P:protein-chromophore linkage; F:chlorophyll binding; C:plastoglobule; P:response to light stimulus; P:photosynthesis, light harvesting in photosystem I; C:chloroplast thylakoid membrane		no IPS match
Nbv3K585712361	-1.044	0.00354	CUST_62833_PI429860205	<NA>	<NA>	<NA>	<NA>	<NA>	<NA>	<NA>	<NA>	<NA>
Nbv3K605745728	-1.044	0.001133	CUST_71262_PI429860205	<NA>	<NA>	<NA>	<NA>	<NA>	<NA>	<NA>	<NA>	<NA>
RC_Nbv3K625770488	-1.044	0.006873	CUST_32682_PI429860205	<NA>	<NA>	<NA>	<NA>	<NA>	<NA>	<NA>	<NA>	<NA>
Nbv3K745628193	-1.043	0.001972	CUST_47228_PI429860205	<NA>	<NA>	<NA>	<NA>	<NA>	<NA>	<NA>	<NA>	<NA>
RC_Nbv3K625771973	-1.043	0.002491	CUST_33048_PI429860205	<NA>	<NA>	<NA>	<NA>	<NA>	<NA>	<NA>	<NA>	<NA>
RC_Nbv3K585712059	-1.042	0.001038	CUST_19145_PI429860205	PREDICTED: uncharacterized protein LOC107828809	864	20	2.95E-92	70.35%	<NA>			IPR007608 (PFAM); PTHR33083 (PANTHER); PTHR33083:SF10 (PANTHER)
Nbv3K625762331	-1.042	0.002245	CUST_74272_PI429860205	ribulose bisphosphate carboxylase oxygenase chloroplastic isoform X1	149	20	5.91E-10	1	3	F:ATP binding; P:metabolic process; F:hydrolase activity		no IPS match
RC_Nbv3K725615443	-1.042	0.03626	CUST_1424_PI429860205	probably inactive leucine-rich repeat receptor kinase IMK2	165	20	2.82E-8	78.7%	4	F:ATP binding; C:integral component of membrane; F:protein kinase activity; P:protein phosphorylation		no IPS match
Nbv3K585694503	-1.041	0.015074	CUST_58188_PI429860205	<NA>	<NA>	<NA>	<NA>	<NA>	<NA>	<NA>	<NA>	<NA>
RC_Nbv3K665801664	-1.041	0.009296	CUST_37875_PI429860205	F-box SNE-like	485	20	4.73E-87	86.95%	<NA>			no IPS match
Nbv3K745623827	-1.04	0.001527	CUST_46488_PI429860205	rhodanese-like domain-containing chloroplastic	827	20	3.47E-72	95.55%	<NA>			no IPS match
Nbv3K765636280	-1.04	0.036016	CUST_48202_PI429860205	chlorophyll a-b binding chloroplastic	328	20	2.45E-39	99.8%	12	F:metal ion binding; F:pigment binding; C:photosystem II; C:chloroplast envelope; C:integral component of membrane; C:photosystem I; P:protein-chromophore linkage; F:chlorophyll binding; C:plastoglobule; P:response to light stimulus; P:photosynthesis, light harvesting in photosystem I; C:chloroplast thylakoid membrane		no IPS match
RC_Nbv3K805661260	-1.04	0.001223	CUST_6880_PI429860205	---NA---	155	<NA>			<NA>			no IPS match
Nbv3K585736231	-1.04	0.007243	CUST_69518_PI429860205	---NA---	127	<NA>			<NA>			no IPS match
RC_Nbv3K785652033	-1.04	0.005998	CUST_181_PI429860210	<NA>	<NA>	<NA>	<NA>	<NA>	<NA>	<NA>	<NA>	<NA>
Nbv3K665802337	-1.039	0.007816	CUST_80915_PI429860205	haloacid dehalogenase-like hydrolase domain-containing At4g39970	1218	20	3.8E-145	89.9%	5	C:chloroplast stroma; C:chloroplast envelope; F:riboflavin kinase activity; P:phosphorylation; F:hydrolase activity	EC:2.7.1.26	IPR023214 (PFAM); IPR023214 (G3DSA:3.40.50.GENE3D); PTHR18901:SF30 (PANTHER); PTHR18901 (PANTHER); IPR023214 (SUPERFAMILY)
RC_Nbv3K585690784	-1.039	0.007595	CUST_1917_PI429860210	---NA---	508	<NA>			<NA>			no IPS match
RC_Nbv3K585705712	-1.037	0.001527	CUST_2818_PI429860210	---NA---	239	<NA>			<NA>			no IPS match
Nbv3K805661202	-1.036	0.036272	CUST_51153_PI429860205	PREDICTED: uncharacterized protein LOC104249530 isoform X1	365	20	4.09E-69	88.4%	<NA>			IPR006476 (PFAM); IPR006476 (TIGRFAM); PTHR31871:SF10 (PANTHER); PTHR31871 (PANTHER)
RC_Nbv3K585675724	-1.036	0.002301	CUST_9743_PI429860205	<NA>	<NA>	<NA>	<NA>	<NA>	<NA>	<NA>	<NA>	<NA>
RC_Nbv3K585726919	-1.035	0.000648	CUST_23881_PI429860205	---NA---	283	<NA>			<NA>			no IPS match
Nbv3K585701942	-1.034	0.015412	CUST_59820_PI429860205	<NA>	<NA>	<NA>	<NA>	<NA>	<NA>	<NA>	<NA>	<NA>
Nbv3K585670747	-1.033	0.016831	CUST_52856_PI429860205	<NA>	<NA>	<NA>	<NA>	<NA>	<NA>	<NA>	<NA>	<NA>
RC_Nbv3K725616066	-1.033	0.001385	CUST_1491_PI429860205	photosystem I reaction center subunit chloroplastic-like	170	20	9.32E-32	94.4%	5	C:chloroplast; C:integral component of membrane; C:photosystem I; P:photosynthesis; F:chlorophyll binding		no IPS match
Nbv3K805663924	-1.033	0.008419	CUST_51408_PI429860205	---NA---	309	<NA>			<NA>			no IPS match
RC_Nbv3K585722879	-1.033	0.010109	CUST_22595_PI429860205	ethylene-responsive transcription factor ERF010-like	756	20	1.97E-107	84.3%	4	C:nucleus; F:DNA binding; F:transcription factor activity, sequence-specific DNA binding; P:regulation of transcription, DNA-templated		IPR001471 (PRINTS); IPR001471 (SMART); IPR001471 (G3DSA:3.30.730.GENE3D); IPR001471 (PFAM); PTHR31729:SF2 (PANTHER); PTHR31729 (PANTHER); IPR001471 (PROSITE_PROFILES); IPR016177 (SUPERFAMILY)
Nbv3K705824448	-1.033	0.031337	CUST_84173_PI429860205	---NA---	454	<NA>			<NA>			no IPS match
RC_Nbv3K585696050	-1.033	0.034506	CUST_14590_PI429860205	<NA>	<NA>	<NA>	<NA>	<NA>	<NA>	<NA>	<NA>	<NA>
RC_Nbv3K585695693	-1.032	0.003435	CUST_14481_PI429860205	rho GTPase-activating gacQ-like	918	20	1.33E-21	56.3%	<NA>			no IPS match
RC_Nbv3K805664063	-1.032	0.014764	CUST_7144_PI429860205	<NA>	<NA>	<NA>	<NA>	<NA>	<NA>	<NA>	<NA>	<NA>
RC_Nbv3K665804577	-1.031	0.02766	CUST_38422_PI429860205	<NA>	<NA>	<NA>	<NA>	<NA>	<NA>	<NA>	<NA>	<NA>
Nbv3K725616399	-1.03	0.001407	CUST_45523_PI429860205	---NA---	241	<NA>			<NA>			no IPS match
Nbv3K765642659	-1.029	0.004588	CUST_49036_PI429860205	axial regulator YABBY 5-like	723	20	1.3E-122	84.2%	1	P:multicellular organism development		IPR009071 (G3DSA:1.10.30.GENE3D); IPR006780 (PFAM); PTHR31675:SF6 (PANTHER); IPR006780 (PANTHER); IPR009071 (SUPERFAMILY)
Nbv3K585723969	-1.028	0.030314	CUST_66243_PI429860205	<NA>	<NA>	<NA>	<NA>	<NA>	<NA>	<NA>	<NA>	<NA>
RC_Nbv3K665798597	-1.028	0.003801	CUST_37297_PI429860205	Major Cab	265	20	3.98E-13	1	12	F:metal ion binding; F:pigment binding; C:photosystem II; C:chloroplast envelope; C:integral component of membrane; C:photosystem I; P:protein-chromophore linkage; F:chlorophyll binding; C:plastoglobule; P:response to light stimulus; P:photosynthesis, light harvesting in photosystem I; C:chloroplast thylakoid membrane		no IPS match
Nbv3K765639483	-1.028	0.018636	CUST_48655_PI429860205	cytochrome P450 85A1	1469	20	0	94.4%	10	F:iron ion binding; F:oxidoreductase activity, acting on paired donors, with incorporation or reduction of molecular oxygen; P:multicellular organism development; C:integral component of membrane; P:brassinosteroid biosynthetic process; P:oxidation-reduction process; F:monooxygenase activity; P:sterol metabolic process; P:brassinosteroid homeostasis; F:heme binding		IPR002401 (PRINTS); IPR001128 (PRINTS); IPR001128 (G3DSA:1.10.630.GENE3D); IPR001128 (PFAM); PTHR24286:SF8 (PANTHER); PTHR24286 (PANTHER); IPR001128 (SUPERFAMILY)
RC_Nbv3K625773470	-1.027	0.007193	CUST_33363_PI429860205	---NA---	1747	<NA>			4	F:iron ion binding; F:oxidoreductase activity, acting on paired donors, with incorporation or reduction of molecular oxygen; P:oxidation-reduction process; F:heme binding		IPR002401 (PRINTS); IPR001128 (PRINTS); IPR001128 (G3DSA:1.10.630.GENE3D); IPR001128 (PFAM); PTHR24286:SF60 (PANTHER); PTHR24286 (PANTHER); IPR001128 (SUPERFAMILY)
RC_Nbv3K605751984	-1.027	0.000775	CUST_29216_PI429860205	heavy metal-associated isoprenylated plant 3-like	1305	20	1.01E-111	86.5%	4	P:cellular transition metal ion homeostasis; F:transition metal ion binding; C:cytoplasm; P:metal ion transport		G3DSA:3.30.70.100 (GENE3D); IPR006121 (PFAM); PTHR22814:SF13 (PANTHER); PTHR22814 (PANTHER); IPR006121 (PROSITE_PROFILES); IPR006121 (PROSITE_PROFILES); IPR006121 (SUPERFAMILY); IPR006121 (SUPERFAMILY)
Nbv3K605755527	-1.027	0.009191	CUST_73236_PI429860205	pollen-specific SF21-like isoform X2	812	20	1.69E-125	95.85%	1	C:integral component of membrane		no IPS match
Nbv3K665797863	-1.027	0.012984	CUST_80072_PI429860205	cytochrome P450 85A1	135	20	2.09E-6	98.75%	15	F:oxidoreductase activity, acting on paired donors, with incorporation or reduction of molecular oxygen; P:multicellular organism development; P:steroid biosynthetic process; F:monooxygenase activity; F:heme binding; F:iron ion binding; F:oxidoreductase activity; F:metal ion binding; P:lipid metabolic process; C:membrane; C:integral component of membrane; P:brassinosteroid biosynthetic process; P…		no IPS match
RC_Nbv3K645781302	-1.027	0.013056	CUST_34472_PI429860205	---NA---	158	<NA>			<NA>			no IPS match
RC_Nbv3K585706065	-1.026	0.002535	CUST_17181_PI429860205	<NA>	<NA>	<NA>	<NA>	<NA>	<NA>	<NA>	<NA>	<NA>
RC_Nbv3K705826243	-1.025	0.00354	CUST_41524_PI429860205	cyclin-U4-1	835	20	1.66E-129	88.25%	3	F:protein kinase binding; F:kinase activity; P:regulation of cyclin-dependent protein serine/threonine kinase activity		IPR013922 (PFAM); IPR012389 (PIRSF); IPR013763 (G3DSA:1.10.472.GENE3D); PTHR15615 (PANTHER); PTHR15615:SF28 (PANTHER); IPR013763 (SUPERFAMILY)
RC_Nbv3K805662284	-1.024	0.006614	CUST_6980_PI429860205	---NA---	170	<NA>			<NA>			no IPS match
Nbv3K585707055	-1.024	0.023136	CUST_61299_PI429860205	<NA>	<NA>	<NA>	<NA>	<NA>	<NA>	<NA>	<NA>	<NA>
Nbv3K745618338	-1.024	0.009254	CUST_45743_PI429860205	rhodanese-like domain-containing chloroplastic	216	4	1.36E-11	60.25%	<NA>			no IPS match
Nbv3K685820612	-1.024	0.014557	CUST_83709_PI429860205	---NA---	279	<NA>			<NA>			no IPS match
Nbv3K805658429	-1.024	0.000447	CUST_50815_PI429860205	<NA>	<NA>	<NA>	<NA>	<NA>	<NA>	<NA>	<NA>	<NA>
RC_Nbv3K685812505	-1.023	0.027175	CUST_39431_PI429860205	<NA>	<NA>	<NA>	<NA>	<NA>	<NA>	<NA>	<NA>	<NA>
Nbv3K585666142	-1.022	0.002623	CUST_51825_PI429860205	probable plastid-lipid-associated chloroplastic	378	20	6.42E-8	92.7%	5	C:chloroplast; C:membrane; C:chloroplast envelope; C:chloroplast thylakoid; C:chloroplast thylakoid membrane		no IPS match
Nbv3K585724095	-1.022	0.011915	CUST_66280_PI429860205	glucan endo-1,3-beta-glucosidase 8-like	1637	20	0	90.85%	4	P:carbohydrate metabolic process; F:hydrolase activity, hydrolyzing O-glycosyl compounds; C:anchored component of plasma membrane; F:polysaccharide binding		no IPS match
Nbv3K645787905	-1.022	0.001996	CUST_78688_PI429860205	ABC transporter G family member 22-like	915	20	4.1E-73	75.7%	5	F:nucleotide binding; F:ATPase activity, coupled to transmembrane movement of substances; P:transmembrane transport; C:integral component of membrane; C:plasma membrane		PTHR19241:SF286 (PANTHER); PTHR19241 (PANTHER)
Nbv3K785644794	-1.022	0.003724	CUST_49245_PI429860205	<NA>	<NA>	<NA>	<NA>	<NA>	<NA>	<NA>	<NA>	<NA>
Nbv3K585698459	-1.021	0.002949	CUST_59081_PI429860205	---NA---	203	<NA>			<NA>			no IPS match
Nbv3K585695904	-1.021	0.042927	CUST_7637_PI429860210	---NA---	774	<NA>			<NA>			no IPS match
RC_Nbv3K785653529	-1.021	0.004689	CUST_6053_PI429860205	2 calcium sensor	152	20	4.71E-10	79.45%	1	F:calcium ion binding		no IPS match
RC_Nbv3K785648774	-1.02	0.00384	CUST_5512_PI429860205	2-methylene-furan-3-one reductase	1385	20	0	91.85%	11	C:chloroplast stroma; F:enone reductase activity; P:pteridine-containing compound metabolic process; F:zinc ion binding; C:stromule; C:apoplast; C:chloroplast envelope; P:oxidation-reduction process; F:NADPH:quinone reductase activity; F:2-alkenal reductase (NADP+) activity; C:thylakoid	EC:1.6.5.5	IPR020843 (SMART); PF13602 (PFAM); IPR011032 (G3DSA:3.90.180.GENE3D); IPR016040 (G3DSA:3.40.50.GENE3D); IPR013154 (PFAM); PTHR11695:SF552 (PANTHER); IPR002085 (PANTHER); IPR016040 (SUPERFAMILY); IPR011032 (SUPERFAMILY)
Nbv3K625764974	-1.02	0.010147	CUST_74656_PI429860205	---NA---	178	<NA>			<NA>			no IPS match
Nbv3K585715018	-1.019	0.001615	CUST_63626_PI429860205	<NA>	<NA>	<NA>	<NA>	<NA>	<NA>	<NA>	<NA>	<NA>
RC_Nbv3K645786580	-1.019	0.01532	CUST_35483_PI429860205	<NA>	<NA>	<NA>	<NA>	<NA>	<NA>	<NA>	<NA>	<NA>
Nbv3K605744482	-1.018	0.005408	CUST_71048_PI429860205	---NA---	187	<NA>			<NA>			no IPS match
Nbv3K585724276	-1.018	0.001781	CUST_66339_PI429860205	<NA>	<NA>	<NA>	<NA>	<NA>	<NA>	<NA>	<NA>	<NA>
Nbv5tr6199468	-1.017	0.005314	CUST_91001_PI429860205	---NA---	218	<NA>			<NA>			no IPS match
RC_Nbv3K805656739	-1.017	0.00339	CUST_6326_PI429860205	chloroplast stem-loop binding of 41 kDa chloroplastic	1182	20	0	95.05%	3	F:coenzyme binding; F:catalytic activity; P:metabolic process		IPR016040 (G3DSA:3.40.50.GENE3D); IPR001509 (PFAM); G3DSA:3.90.25.10 (GENE3D); PTHR10366 (PANTHER); PTHR10366:SF278 (PANTHER); IPR016040 (SUPERFAMILY)
Nbv3K585695965	-1.017	0.023471	CUST_58534_PI429860205	1211235AFORF 74A	245	2	1.68E-15	95.5%	4	F:translation initiation factor activity; C:chloroplast; C:integral component of membrane; P:translational initiation		no IPS match
Nbv3K585682267	-1.017	0.004826	CUST_6737_PI429860210	---NA---	452	<NA>			<NA>			no IPS match
Nbv3K805661995	-1.016	0.038454	CUST_51228_PI429860205	---NA---	216	<NA>			<NA>			no IPS match
RC_Nbv3K785652043	-1.016	0.013088	CUST_5901_PI429860205	zeaxanthin epoxidase	416	20	1.67E-55	66.15%	4	C:membrane; P:secondary metabolite biosynthetic process; F:oxidoreductase activity, acting on paired donors, with incorporation or reduction of molecular oxygen, NAD(P)H as one donor, and incorporation of one atom of oxygen; C:chloroplast part	EC:1.14.13	no IPS match
RC_Nbv3K805656983	-1.016	0.002336	CUST_6368_PI429860205	NAD(P)H-quinone oxidoreductase subunit chloroplastic	730	20	1.61E-127	86.8%	6	F:quinone binding; P:NADH dehydrogenase complex (plastoquinone) assembly; P:oxidation-reduction process; P:transport; C:chloroplast thylakoid membrane; F:oxidoreductase activity, acting on NAD(P)H, quinone or similar compound as acceptor		IPR018922 (PFAM); PTHR36900 (PANTHER); PTHR36900:SF1 (PANTHER)
RC_Nbv3K705821231	-1.015	0.034984	CUST_40855_PI429860205	chlorophyll a b binding partial	139	20	5.7E-22	94.4%	12	F:metal ion binding; F:pigment binding; C:photosystem II; C:chloroplast envelope; C:integral component of membrane; C:photosystem I; P:protein-chromophore linkage; F:chlorophyll binding; C:plastoglobule; P:response to light stimulus; P:photosynthesis, light harvesting in photosystem I; C:chloroplast thylakoid membrane		no IPS match
RC_Nbv3K625767352	-1.015	0.020761	CUST_31989_PI429860205	---NA---	606	<NA>			<NA>			no IPS match
RC_Nbv3K585706264	-1.015	0.01519	CUST_17238_PI429860205	<NA>	<NA>	<NA>	<NA>	<NA>	<NA>	<NA>	<NA>	<NA>
Nbv3K645787700	-1.014	0.011211	CUST_78648_PI429860205	<NA>	<NA>	<NA>	<NA>	<NA>	<NA>	<NA>	<NA>	<NA>
Nbv3K645779347	-1.014	0.012789	CUST_77193_PI429860205	---NA---	145	<NA>			<NA>			no IPS match
RC_Nbv3K585704920	-1.014	0.045987	CUST_16840_PI429860205	<NA>	<NA>	<NA>	<NA>	<NA>	<NA>	<NA>	<NA>	<NA>
Nbv3K705828935	-1.013	0.022037	CUST_84911_PI429860205	chloroplast stem-loop binding of 41 kDa chloroplastic	1142	20	0	92.05%	3	F:coenzyme binding; F:catalytic activity; P:metabolic process		no IPS match
Nbv3K625768914	-1.013	0.01532	CUST_75395_PI429860205	<NA>	<NA>	<NA>	<NA>	<NA>	<NA>	<NA>	<NA>	<NA>
RC_Nbv3K685812553	-1.012	0.001825	CUST_39437_PI429860205	remorin	423	20	2e-09	97.8%	<NA>			no IPS match
Nbv3K605749322	-1.011	0.001103	CUST_71882_PI429860205	<NA>	<NA>	<NA>	<NA>	<NA>	<NA>	<NA>	<NA>	<NA>
Nbv3K585725898	-1.01	0.001781	CUST_66824_PI429860205	photosystem II repair PSB27- chloroplastic	836	20	6.49E-74	87.9%	4	C:chloroplast photosystem II; P:photosystem II assembly; C:chloroplast thylakoid lumen; P:photosystem II repair		IPR025585 (PFAM); PTHR34041:SF1 (PANTHER); PTHR34041 (PANTHER)
RC_Nbv3K705821114	-1.009	0.008913	CUST_40842_PI429860205	---NA---	242	<NA>			<NA>			no IPS match
Nbv5tr6229412	-1.009	0.009704	CUST_94670_PI429860205	ribosomal S14 (chloroplast)	644	20	1.24E-61	97.7%	5	C:chloroplast; F:structural constituent of ribosome; C:small ribosomal subunit; F:rRNA binding; P:translation		IPR001209 (PFAM); G3DSA:4.10.830.10 (GENE3D); IPR001209 (PANTHER); IPR023036 (HAMAP); SSF57716 (SUPERFAMILY)
RC_Nbv3K585687963	-1.009	0.001942	CUST_12698_PI429860205	PREDICTED: uncharacterized protein LOC107815620, partial	892	20	1.13E-87	0.76	<NA>			no IPS match
RC_Nbv3K745621475	-1.009	0.006329	CUST_2073_PI429860205	PREDICTED: uncharacterized protein LOC104112697	520	2	5.69E-8	94.5%	<NA>			no IPS match
RC_Nbv3K785647414	-1.009	0.014181	CUST_5327_PI429860205	RHOMBOID chloroplastic	1656	20	0	82.5%	3	P:proteolysis; C:integral component of membrane; F:serine-type endopeptidase activity	EC:3.4.21	IPR022764 (PFAM); IPR022764 (G3DSA:1.20.1540.GENE3D); PTHR22936:SF4 (PANTHER); IPR002610 (PANTHER); SSF144091 (SUPERFAMILY)
Nbv3K585670989	-1.008	0.018017	CUST_52917_PI429860205	<NA>	<NA>	<NA>	<NA>	<NA>	<NA>	<NA>	<NA>	<NA>
Nbv3K585679419	-1.008	0.02463	CUST_54805_PI429860205	<NA>	<NA>	<NA>	<NA>	<NA>	<NA>	<NA>	<NA>	<NA>
Nbv3K605757492	-1.008	0.002879	CUST_73557_PI429860205	<NA>	<NA>	<NA>	<NA>	<NA>	<NA>	<NA>	<NA>	<NA>
RC_Nbv3K705822261	-1.007	0.006552	CUST_40969_PI429860205	magnesium-protoporphyrin IX monomethyl ester [oxidative] chloroplastic	147	20	1.17E-15	0.83	6	P:chlorophyll biosynthetic process; F:metal ion binding; P:photosynthesis; P:oxidation-reduction process; F:magnesium-protoporphyrin IX monomethyl ester (oxidative) cyclase activity; C:plastid	EC:1.14.13.81	no IPS match
RC_Nbv3K685808580	-1.007	0.017265	CUST_38940_PI429860205	<NA>	<NA>	<NA>	<NA>	<NA>	<NA>	<NA>	<NA>	<NA>
Nbv3K585730256	-1.006	0.001527	CUST_67994_PI429860205	<NA>	<NA>	<NA>	<NA>	<NA>	<NA>	<NA>	<NA>	<NA>
Nbv3K765633029	-1.006	0.042765	CUST_47790_PI429860205	<NA>	<NA>	<NA>	<NA>	<NA>	<NA>	<NA>	<NA>	<NA>
RC_Nbv3K725842371	-1.005	0.005544	CUST_43688_PI429860205	chlorophyll a-b binding chloroplastic-like isoform X1	844	20	6.8E-27	88.8%	6	C:chloroplast; C:integral component of membrane; P:photosynthesis, light harvesting; P:protein-chromophore linkage; F:chlorophyll binding; C:thylakoid		no IPS match
RC_Nbv3K725610107	-1.005	0.020005	CUST_659_PI429860205	chlorophyll a-b binding chloroplastic	787	20	6.17E-41	99.8%	12	F:metal ion binding; F:pigment binding; C:photosystem II; C:chloroplast envelope; C:integral component of membrane; C:photosystem I; P:protein-chromophore linkage; F:chlorophyll binding; C:plastoglobule; P:response to light stimulus; P:photosynthesis, light harvesting in photosystem I; C:chloroplast thylakoid membrane		no IPS match
Nbv3K585718570	-1.005	0.028321	CUST_64661_PI429860205	<NA>	<NA>	<NA>	<NA>	<NA>	<NA>	<NA>	<NA>	<NA>
RC_Nbv3K725610455	-1.005	0.00099	CUST_711_PI429860205	probable plastid-lipid-associated chloroplastic	1533	20	0	88.45%	2	C:chloroplast envelope; C:chloroplast thylakoid membrane		IPR006843 (PFAM); PTHR31906:SF11 (PANTHER); PTHR31906 (PANTHER)
Nbv3K805657821	-1.005	0.047221	CUST_50723_PI429860205	---NA---	976	<NA>			<NA>			no IPS match
Nbv3K705821411	-1.004	0.045274	CUST_83806_PI429860205	ribosomal S8 (chloroplast)	486	20	3.05E-61	97.05%	5	C:chloroplast; F:structural constituent of ribosome; C:ribosome; F:rRNA binding; P:translation		no IPS match
RC_Nbv3K785653161	-1.003	0.029292	CUST_6018_PI429860205	rare cold inducible partial	269	20	5.12E-12	91.15%	2	P:response to cold; C:integral component of membrane		no IPS match
RC_Nbv3K585684473	-1.003	0.00238	CUST_11885_PI429860205	---NA---	356	<NA>			<NA>			no IPS match
RC_Nbv3K585721452	-1.003	0.005073	CUST_22172_PI429860205	<NA>	<NA>	<NA>	<NA>	<NA>	<NA>	<NA>	<NA>	<NA>
RC_Nbv3K805655986	-1.002	0.013258	CUST_6268_PI429860205	auxin-binding ABP19a-like	428	20	2.74E-69	94.05%	6	F:oxalate decarboxylase activity; P:oxalate metabolic process; C:cell wall; F:manganese ion binding; C:extracellular region; F:nutrient reservoir activity	EC:4.1.1.2	no IPS match
RC_Nbv3K585715572	-1.002	0.018158	CUST_20261_PI429860205	auxin-responsive IAA1	746	20	2.8E-64	91.25%	4	C:nucleus; F:protein binding; P:regulation of transcription, DNA-templated; P:auxin-activated signaling pathway		IPR033389 (PFAM); IPR003311 (PANTHER); PTHR31734:SF34 (PANTHER); IPR000270 (PROSITE_PROFILES); SSF54277 (SUPERFAMILY)
Nbv3K665804172	-1	0.033342	CUST_81265_PI429860205	---NA---	1007	<NA>			<NA>			PTHR33347 (PANTHER); PTHR33347:SF5 (PANTHER)
RC_Nbv3K785648638	-1	0.02388	CUST_5493_PI429860205	thioredoxin H9-like	985	20	1.46E-103	89.6%	13	F:protein disulfide oxidoreductase activity; P:cell communication; P:glycerol ether metabolic process; P:cell redox homeostasis; P:protein folding; P:sulfate assimilation; C:plasma membrane; C:plastid; C:nucleus; C:cytosol; F:oxidoreductase activity, acting on a sulfur group of donors, disulfide as acceptor; P:cellular response to oxidative stress; P:oxidation-reduction process		PR00421 (PRINTS); IPR013766 (PFAM); IPR012336 (G3DSA:3.40.30.GENE3D); PTHR10438:SF240 (PANTHER); IPR005746 (PANTHER); IPR012336 (PROSITE_PROFILES); IPR012336 (SUPERFAMILY)
RC_Nbv3K585722018	1	0.005429	CUST_22334_PI429860205	---NA---	579	<NA>			<NA>			no IPS match
RC_Nbv3K805661903	1	0.007759	CUST_6947_PI429860205	<NA>	<NA>	<NA>	<NA>	<NA>	<NA>	<NA>	<NA>	<NA>
Nbv3K585710346	1	0.027411	CUST_62273_PI429860205	F-box At1g67340	1432	20	0	88.25%	1	F:protein binding		IPR002893 (PFAM); IPR011990 (G3DSA:1.25.40.GENE3D); G3DSA:1.20.1280.50 (GENE3D); PTHR12298 (PANTHER); PTHR12298:SF7 (PANTHER); IPR002893 (PROSITE_PROFILES); SSF144232 (SUPERFAMILY); SSF81901 (SUPERFAMILY); IPR001810 (SUPERFAMILY)
RC_Nbv3K665805163	1.001	0.000454	CUST_38511_PI429860205	<NA>	<NA>	<NA>	<NA>	<NA>	<NA>	<NA>	<NA>	<NA>
Nbv3K585706484	1.001	0.020447	CUST_61135_PI429860205	<NA>	<NA>	<NA>	<NA>	<NA>	<NA>	<NA>	<NA>	<NA>
RC_Nbv3K585720289	1.001	0.043164	CUST_21807_PI429860205	<NA>	<NA>	<NA>	<NA>	<NA>	<NA>	<NA>	<NA>	<NA>
Nbv5tr6214863	1.002	0.022112	CUST_92337_PI429860205	<NA>	<NA>	<NA>	<NA>	<NA>	<NA>	<NA>	<NA>	<NA>
RC_Nbv3K605746188	1.002	0.006403	CUST_27924_PI429860205	probable serine threonine- kinase DDB_G0280133	252	6	7.76E-28	85.83%	<NA>			no IPS match
RC_Nbv3K625771618	1.002	0.002021	CUST_32966_PI429860205	trans-cinnamate 4-monooxygenase-like	1086	20	4.68E-163	96.15%	5	F:iron ion binding; C:integral component of membrane; P:oxidation-reduction process; F:trans-cinnamate 4-monooxygenase activity; F:heme binding	EC:1.14.13.11	IPR001128 (PRINTS); IPR002401 (PRINTS); IPR001128 (G3DSA:1.10.630.GENE3D); IPR001128 (PFAM); PTHR24298 (PANTHER); PTHR24298:SF56 (PANTHER); IPR001128 (SUPERFAMILY)
Nbv3K585729512	1.002	0.017919	CUST_67784_PI429860205	U-box domain-containing 12-like	1589	20	0	85.3%	3	C:nucleus; F:protein binding; C:cytoplasm		IPR000225 (SMART); IPR011989 (G3DSA:1.25.10.GENE3D); PTHR23315 (PANTHER); PTHR23315:SF59 (PANTHER); IPR000225 (PROSITE_PROFILES); IPR016024 (SUPERFAMILY)
Nbv3K665805607	1.002	0.044254	CUST_81484_PI429860205	ABC transporter G family member 7 isoform X2	2598	20	0	92.35%	3	F:ATPase activity; F:ATP binding; C:membrane		IPR003593 (SMART); IPR013525 (PFAM); IPR027417 (G3DSA:3.40.50.GENE3D); IPR003439 (PFAM); PTHR19241:SF262 (PANTHER); PTHR19241 (PANTHER); IPR003439 (PROSITE_PROFILES); IPR027417 (SUPERFAMILY)
RC_Nbv5tr6219201	1.002	0.003649	CUST_89033_PI429860205	---NA---	7401	<NA>			1	F:binding		IPR025614 (PFAM); IPR029473 (PFAM); IPR025481 (PFAM); PTHR12295 (PANTHER); IPR016024 (SUPERFAMILY); IPR016024 (SUPERFAMILY)
Nbv3K585737841	1.002	0.006945	CUST_69878_PI429860205	PREDICTED: uncharacterized protein LOC107759561	2250	20	1.93E-108	69.85%	<NA>			no IPS match
RC_Nbv3K665796579	1.003	0.003534	CUST_37054_PI429860205	---NA---	164	<NA>			<NA>			no IPS match
Nbv3K585682571	1.003	0.013692	CUST_55485_PI429860205	<NA>	<NA>	<NA>	<NA>	<NA>	<NA>	<NA>	<NA>	<NA>
Nbv3K585673346	1.004	0.046612	CUST_53421_PI429860205	uncharacterized transporter YBR287W-like isoform X1	1548	20	0	83.25%	2	P:transmembrane transport; C:integral component of membrane		IPR004776 (PFAM); PTHR31651:SF6 (PANTHER); PTHR31651 (PANTHER)
Nbv3K805659492	1.004	0.001743	CUST_50962_PI429860205	60S ribosomal L7a-2-like	1073	20	7.76E-157	97.75%	2	P:ribosome biogenesis; C:ribosome		IPR001921 (PRINTS); IPR018492 (PRINTS); IPR004038 (PFAM); IPR029064 (G3DSA:3.30.1330.GENE3D); PTHR23105:SF41 (PANTHER); PTHR23105 (PANTHER); IPR029064 (SUPERFAMILY)
Nbv3K585707385	1.004	0.017296	CUST_61394_PI429860205	triacylglycerol lipase 2-like	1150	20	0	93.85%	2	F:hydrolase activity, acting on ester bonds; P:lipid catabolic process		IPR000073 (PFAM); IPR029058 (G3DSA:3.40.50.GENE3D); PTHR11005:SF38 (PANTHER); PTHR11005 (PANTHER); IPR029058 (SUPERFAMILY)
RC_Nbv3K585727028	1.004	0.039169	CUST_23919_PI429860205	F-box At1g55000	862	20	1.51E-175	86.45%	<NA>			no IPS match
RC_Nbv3K585713774	1.004	0.005478	CUST_19688_PI429860205	uncharacterized GPI-anchored At4g28100	632	20	3.47E-115	88.25%	<NA>			no IPS match
Nbv3K645790254	1.004	0.021381	CUST_79086_PI429860205	serine arginine-rich splicing factor SR45a-like	1459	3	1.39E-5	0.85	<NA>			no IPS match
RC_Nbv3K585736392	1.005	0.020179	CUST_3362_PI429860210	PREDICTED: uncharacterized protein LOC104212508	559	20	8.84E-65	59.85%	<NA>			no IPS match
RC_Nbv3K585695071	1.005	0.003724	CUST_14333_PI429860205	---NA---	246	<NA>			<NA>			no IPS match
RC_Nbv3K785647753	1.006	0.014867	CUST_5369_PI429860205	ADP,ATP carrier mitochondrial	944	20	3.34E-124	98.45%	3	P:transmembrane transport; C:mitochondrial inner membrane; F:transporter activity		IPR002067 (PRINTS); IPR002113 (PRINTS); IPR018108 (PFAM); IPR023395 (G3DSA:1.50.40.GENE3D); PTHR24089 (PANTHER); PTHR24089:SF316 (PANTHER); IPR018108 (PROSITE_PROFILES); IPR018108 (PROSITE_PROFILES); IPR023395 (SUPERFAMILY)
RC_Nbv3K585699372	1.007	0.008776	CUST_15376_PI429860205	---NA---	166	<NA>			<NA>			no IPS match
Nbv3K705827158	1.007	0.043837	CUST_84611_PI429860205	CASP PIMP1	758	20	1.2E-83	83.05%	<NA>			IPR006702 (PFAM); IPR006459 (TIGRFAM); PTHR11615 (PANTHER); PTHR11615:SF148 (PANTHER)
RC_Nbv3K585698193	1.008	0.001932	CUST_15101_PI429860205	<NA>	<NA>	<NA>	<NA>	<NA>	<NA>	<NA>	<NA>	<NA>
Nbv3K585720230	1.008	0.011477	CUST_65139_PI429860205	RNA pseudouridine synthase mitochondrial	1166	20	0	87.8%	5	F:RNA binding; P:tRNA pseudouridine synthesis; C:mitochondrion; F:pseudouridine synthase activity; F:deaminase activity	EC:5.4.99.12	IPR006145 (PFAM); PTHR11079 (PANTHER); PTHR11079 (PANTHER); PTHR11079:SF58 (PANTHER); PTHR11079:SF58 (PANTHER); IPR020103 (SUPERFAMILY)
Nbv3K605744804	1.009	0.002639	CUST_71100_PI429860205	RNA-binding 1-like isoform X1	195	20	5.11E-9	0.9	<NA>			no IPS match
Nbv3K585670434	1.009	0.003024	CUST_52780_PI429860205	---NA---	137	<NA>			<NA>			no IPS match
RC_Nbv3K585739188	1.009	0.008453	CUST_3528_PI429860210	<NA>	<NA>	<NA>	<NA>	<NA>	<NA>	<NA>	<NA>	<NA>
Nbv3K585670616	1.009	0.038765	CUST_52828_PI429860205	---NA---	372	<NA>			<NA>			no IPS match
RC_Nbv3K585736553	1.009	0.003504	CUST_26053_PI429860205	---NA---	384	<NA>			<NA>			no IPS match
RC_Nbv3K585730602	1.01	0.003707	CUST_24795_PI429860205	<NA>	<NA>	<NA>	<NA>	<NA>	<NA>	<NA>	<NA>	<NA>
RC_Nbv5tr6206418	1.01	0.003371	CUST_87801_PI429860205	tubby-like F-box 5	1711	20	0	90.55%	4	F:protein binding; C:cilium; F:phosphatidylinositol binding; P:protein localization to cilium		IPR000007 (PRINTS); G3DSA:1.20.1280.50 (GENE3D); IPR001810 (PFAM); IPR000007 (G3DSA:3.20.90.GENE3D); IPR000007 (PFAM); PTHR16517:SF40 (PANTHER); PTHR16517 (PANTHER); IPR025659 (SUPERFAMILY); IPR001810 (SUPERFAMILY)
Nbv3K585703922	1.01	0.006223	CUST_60364_PI429860205	U-box domain-containing 43-like	2013	20	0	84.15%	1	F:protein binding		IPR000225 (SMART); IPR011989 (G3DSA:1.25.10.GENE3D); PTHR22849 (PANTHER); PTHR22849:SF25 (PANTHER); IPR000225 (PROSITE_PROFILES); IPR000225 (PROSITE_PROFILES); IPR016024 (SUPERFAMILY)
Nbv3K585710845	1.011	0.013185	CUST_62412_PI429860205	<NA>	<NA>	<NA>	<NA>	<NA>	<NA>	<NA>	<NA>	<NA>
Nbv3K705821365	1.011	0.001582	CUST_83796_PI429860205	---NA---	164	<NA>			<NA>			no IPS match
RC_Nbv3K725834782	1.011	0.009585	CUST_42738_PI429860205	NRT1 PTR FAMILY -like	2085	20	0	89.25%	3	C:membrane; P:transport; F:transporter activity		G3DSA:1.20.1250.20 (GENE3D); IPR000109 (PFAM); PTHR11654:SF94 (PANTHER); IPR000109 (PANTHER); IPR020846 (SUPERFAMILY)
Nbv3K665801206	1.011	0.001366	CUST_80688_PI429860205	tubby-like F-box 8	1889	20	0	91.55%	1	F:protein binding		IPR000007 (PRINTS); IPR001810 (PFAM); IPR000007 (G3DSA:3.20.90.GENE3D); IPR000007 (PFAM); G3DSA:1.20.1280.50 (GENE3D); PTHR16517 (PANTHER); PTHR16517:SF31 (PANTHER); IPR001810 (SUPERFAMILY); IPR025659 (SUPERFAMILY)
RC_Nbv3K765636381	1.011	0.014984	CUST_4073_PI429860205	<NA>	<NA>	<NA>	<NA>	<NA>	<NA>	<NA>	<NA>	<NA>
RC_Nbv3K685813506	1.011	0.028816	CUST_39604_PI429860205	PREDICTED: uncharacterized protein LOC104235195 isoform X1	2356	20	0	78.4%	<NA>			PTHR16897 (PANTHER)
Nbv3K585689743	1.012	0.003994	CUST_57140_PI429860205	<NA>	<NA>	<NA>	<NA>	<NA>	<NA>	<NA>	<NA>	<NA>
Nbv3K625758840	1.012	0.021515	CUST_73786_PI429860205	<NA>	<NA>	<NA>	<NA>	<NA>	<NA>	<NA>	<NA>	<NA>
RC_Nbv3K585681870	1.012	0.009195	CUST_11239_PI429860205	---NA---	405	<NA>			<NA>			no IPS match
Nbv3K705824869	1.012	0.017833	CUST_84214_PI429860205	COMPASS-like H3K4 histone methylase component WDR5A	761	20	8.56E-136	96.4%	3	C:Set1C/COMPASS complex; F:histone binding; P:vegetative to reproductive phase transition of meristem		IPR020472 (PRINTS); IPR001680 (SMART); IPR015943 (G3DSA:2.130.10.GENE3D); IPR001680 (PFAM); PTHR22847 (PANTHER); PTHR22847:SF461 (PANTHER); IPR001680 (PROSITE_PROFILES); IPR001680 (PROSITE_PROFILES); IPR001680 (PROSITE_PROFILES); IPR017986 (PROSITE_PROFILES); IPR017986 (SUPERFAMILY)
Nbv3K585715859	1.013	0.048757	CUST_63867_PI429860205	<NA>	<NA>	<NA>	<NA>	<NA>	<NA>	<NA>	<NA>	<NA>
RC_Nbv3K745626027	1.013	0.007001	CUST_2836_PI429860205	DEHYDRATION-INDUCED 19 homolog 3	933	20	1.24E-127	91.05%	<NA>			IPR008598 (PFAM); IPR027935 (PFAM); PTHR31875:SF0 (PANTHER); IPR033347 (PANTHER)
RC_Nbv3K665798099	1.013	0.007171	CUST_37226_PI429860205	sm LSM8	483	20	3.46E-42	99.7%	4	F:RNA binding; C:U4/U6 x U5 tri-snRNP complex; F:transferase activity; P:mRNA splicing, via spliceosome		G3DSA:2.30.30.100 (GENE3D); IPR001163 (PFAM); PTHR15588 (PANTHER); IPR010920 (SUPERFAMILY)
Nbv3K785648209	1.013	0.033057	CUST_49628_PI429860205	probable RNA 3 -terminal phosphate cyclase	1273	20	0	90.8%	4	F:catalytic activity; P:ribosome biogenesis; P:RNA processing; C:nucleolus		IPR016443 (TIGRFAM); IPR023797 (PFAM); IPR023797 (G3DSA:3.65.10.GENE3D); IPR013791 (PFAM); IPR000228 (PANTHER); PTHR11096:SF1 (PANTHER); PD397608 (PRODOM); IPR013792 (SUPERFAMILY)
Nbv3K645779789	1.014	0.001261	CUST_77260_PI429860205	nuclear transport factor 2-like	180	20	2.38E-10	0.94	2	P:transport; C:intracellular		no IPS match
Nbv3K685808354	1.014	0.020095	CUST_81825_PI429860205	zinc finger CCCH domain-containing 20-like	718	20	1.81E-61	78.8%	<NA>			PTHR14493 (PANTHER); PTHR14493:SF38 (PANTHER)
Nbv5tr6213922	1.015	0.009829	CUST_92102_PI429860205	---NA---	1018	<NA>			<NA>			PTHR35466 (PANTHER); PTHR35466:SF2 (PANTHER)
Nbv3K585688967	1.017	0.002765	CUST_56933_PI429860205	pto-interacting 1-like	1333	20	0	96.1%	4	F:ATP binding; F:protein serine/threonine kinase activity; P:protein phosphorylation; P:plant-type hypersensitive response	EC:2.7.11	IPR000719 (SMART); IPR001245 (PFAM); G3DSA:3.30.200.20 (GENE3D); G3DSA:1.10.510.10 (GENE3D); PTHR27001:SF177 (PANTHER); PTHR27001 (PANTHER); IPR000719 (PROSITE_PROFILES); IPR011009 (SUPERFAMILY)
Nbv3K625765666	1.018	0.011067	CUST_74756_PI429860205	magnesium proton exchanger isoform X1	236	20	7.05E-17	74.2%	2	P:transmembrane transport; C:integral component of membrane		no IPS match
RC_Nbv3K625776218	1.018	0.000998	CUST_33773_PI429860205	zinc finger CCCH domain-containing 19-like	265	20	1.14E-10	0.76	<NA>			no IPS match
RC_Nbv3K585710219	1.019	0.031411	CUST_18491_PI429860205	(RS)-norcoclaurine 6-O-methyltransferase-like	1291	20	0	82.55%	6	F:O-methyltransferase activity; C:cytosol; F:protein dimerization activity; F:S-adenosylmethionine-dependent methyltransferase activity; P:aromatic compound biosynthetic process; P:methylation	EC:2.1.1	IPR001077 (PFAM); IPR029063 (G3DSA:3.40.50.GENE3D); IPR011991 (G3DSA:1.10.10.GENE3D); IPR016461 (PIRSF); IPR012967 (PFAM); PTHR11746:SF98 (PANTHER); PTHR11746 (PANTHER); IPR016461 (PROSITE_PROFILES); IPR011991 (SUPERFAMILY); IPR029063 (SUPERFAMILY)
RC_Nbv3K705830082	1.019	0.003157	CUST_42184_PI429860205	argonaute 1-like	2962	20	0	95.25%	1	F:nucleic acid binding		no IPS match
Nbv3K725611801	1.019	0.012303	CUST_44855_PI429860205	loricrin-like isoform X2	1423	20	1.73E-178	83.85%	<NA>			PTHR31827:SF14 (PANTHER); PTHR31827 (PANTHER)
Nbv3K585717128	1.02	0.000998	CUST_64249_PI429860205	<NA>	<NA>	<NA>	<NA>	<NA>	<NA>	<NA>	<NA>	<NA>
Nbv3K585736831	1.021	0.047593	CUST_69655_PI429860205	<NA>	<NA>	<NA>	<NA>	<NA>	<NA>	<NA>	<NA>	<NA>
Nbv3K745626092	1.021	0.034984	CUST_46872_PI429860205	<NA>	<NA>	<NA>	<NA>	<NA>	<NA>	<NA>	<NA>	<NA>
RC_Nbv5tr6235527	1.021	0.002368	CUST_89840_PI429860205	ankyrin repeat domain-containing chloroplastic	452	20	7.71E-11	97.55%	1	C:plastid		no IPS match
Nbv3K605754874	1.022	0.020604	CUST_73116_PI429860205	<NA>	<NA>	<NA>	<NA>	<NA>	<NA>	<NA>	<NA>	<NA>
Nbv3K585712290	1.022	0.000592	CUST_62809_PI429860205	PREDICTED: uncharacterized protein LOC107801821 isoform X1	963	20	2.25E-168	0.87	1	C:integral component of membrane		PTHR33825 (PANTHER); PTHR33825:SF2 (PANTHER)
Nbv3K645780201	1.022	0.003856	CUST_77307_PI429860205	---NA---	303	<NA>			<NA>			no IPS match
Nbv3K625769488	1.022	0.005169	CUST_75536_PI429860205	60S ribosomal L30	615	20	8.86E-64	0.99	3	F:structural constituent of ribosome; C:ribosome; P:translation		IPR004038 (PFAM); IPR029064 (G3DSA:3.30.1330.GENE3D); IPR000231 (PANTHER); PTHR11449:SF2 (PANTHER); IPR029064 (SUPERFAMILY)
RC_Nbv3K625767304	1.023	0.001932	CUST_31982_PI429860205	---NA---	2891	<NA>			1	F:protein dimerization activity		IPR011598 (G3DSA:4.10.280.GENE3D); PTHR36066:SF2 (PANTHER); PTHR36066 (PANTHER); IPR011598 (PROSITE_PROFILES); IPR011598 (SUPERFAMILY)
Nbv3K585739343	1.024	0.030863	CUST_70191_PI429860205	<NA>	<NA>	<NA>	<NA>	<NA>	<NA>	<NA>	<NA>	<NA>
RC_Nbv3K585706914	1.024	0.007759	CUST_17428_PI429860205	hypothetical protein OsI_12722	213	1	6.84E-4	1	12	C:nucleus; C:cytoplasm; C:proteasome core complex; P:proteolysis; F:endopeptidase activity; C:proteasome core complex, alpha-subunit complex; C:proteasome complex; F:threonine-type endopeptidase activity; F:peptidase activity; P:proteolysis involved in cellular protein catabolic process; F:hydrolase activity; P:ubiquitin-dependent protein catabolic process		no IPS match
Nbv3K585725256	1.024	0.013258	CUST_66642_PI429860205	Mediator of RNA polymerase II transcription subunit	798	20	4.96E-87	0.8	<NA>			PTHR34665 (PANTHER)
Nbv3K745628518	1.025	0.003941	CUST_47276_PI429860205	splicing arginine serine-rich 19	2297	20	0	77.55%	<NA>			PTHR34112:SF3 (PANTHER); PTHR34112 (PANTHER)
RC_Nbv3K805663528	1.026	0.011443	CUST_7098_PI429860205	60S ribosomal L30	248	20	3.95E-21	98.6%	4	F:RNA binding; F:structural constituent of ribosome; C:cytosolic large ribosomal subunit; P:translation		no IPS match
RC_Nbv3K705821907	1.026	0.043754	CUST_5112_PI429860210	<NA>	<NA>	<NA>	<NA>	<NA>	<NA>	<NA>	<NA>	<NA>
Nbv3K585679909	1.027	0.001285	CUST_54914_PI429860205	<NA>	<NA>	<NA>	<NA>	<NA>	<NA>	<NA>	<NA>	<NA>
Nbv3K585738480	1.027	0.013593	CUST_70003_PI429860205	---NA---	759	<NA>			<NA>			no IPS match
RC_Nbv3K805659979	1.028	0.014606	CUST_6765_PI429860205	40S ribosomal S5-like	255	20	1.13E-53	99.8%	6	F:structural constituent of ribosome; C:cytosolic small ribosomal subunit; F:mRNA binding; P:ribosomal small subunit assembly; F:rRNA binding; P:translation		no IPS match
RC_Nbv3K585699993	1.028	0.002559	CUST_15518_PI429860205	<NA>	<NA>	<NA>	<NA>	<NA>	<NA>	<NA>	<NA>	<NA>
RC_Nbv3K705827958	1.028	0.039451	CUST_41854_PI429860205	la-related 6A	177	20	1.22E-6	91.4%	6	F:nucleotide binding; F:nucleic acid binding; C:nucleus; F:RNA binding; C:intracellular ribonucleoprotein complex; P:RNA processing		no IPS match
Nbv3K765636022	1.028	0.003077	CUST_48161_PI429860205	<NA>	<NA>	<NA>	<NA>	<NA>	<NA>	<NA>	<NA>	<NA>
Nbv3K585705771	1.028	0.015799	CUST_60920_PI429860205	---NA---	261	<NA>			<NA>			no IPS match
RC_Nbv3K725608063	1.028	0.001038	CUST_253_PI429860205	scarecrow 6	831	20	3.99E-118	92.3%	<NA>			IPR005202 (PFAM); PTHR31636:SF37 (PANTHER); PTHR31636 (PANTHER); PS51257 (PROSITE_PROFILES); IPR005202 (PROSITE_PROFILES)
RC_Nbv3K685817953	1.029	0.00219	CUST_40441_PI429860205	zinc finger CCCH domain-containing 44-like	2947	20	0	74.85%	1	F:protein binding		IPR003169 (SMART); IPR003169 (G3DSA:3.30.1490.GENE3D); IPR003169 (PFAM); PTHR22884 (PANTHER); PTHR22884:SF339 (PANTHER); IPR003169 (PROSITE_PROFILES); IPR003169 (SUPERFAMILY)
Nbv5tr6239157	1.03	0.038147	CUST_94981_PI429860205	<NA>	<NA>	<NA>	<NA>	<NA>	<NA>	<NA>	<NA>	<NA>
RC_Nbv3K585710673	1.03	0.032081	CUST_18644_PI429860205	<NA>	<NA>	<NA>	<NA>	<NA>	<NA>	<NA>	<NA>	<NA>
Nbv3K605740541	1.03	0.000188	CUST_70415_PI429860205	60S ribosomal L38	161	20	7.75E-5	95.5%	5	F:structural constituent of ribosome; C:intracellular ribonucleoprotein complex; C:ribosome; C:intracellular; P:translation		no IPS match
RC_Nbv3K585734177	1.03	0.0274	CUST_25527_PI429860205	---NA---	1430	<NA>			<NA>			no IPS match
RC_Nbv3K705821990	1.031	0.012553	CUST_40938_PI429860205	la-related 6A isoform X2	141	5	3.73E-5	0.95	<NA>			no IPS match
Nbv3K665796731	1.032	0.002623	CUST_79927_PI429860205	---NA---	283	<NA>			<NA>			no IPS match
Nbv3K585738661	1.032	0.033603	CUST_70044_PI429860205	U4 U6 small nuclear ribonucleo Prp31	865	20	1.12E-87	75.3%	2	C:U4/U6 x U5 tri-snRNP complex; P:spliceosomal tri-snRNP complex assembly		IPR012976 (SMART); IPR027105 (PANTHER); IPR002687 (SUPERFAMILY)
RC_Nbv3K585724698	1.032	0.007816	CUST_23182_PI429860205	---NA---	659	<NA>			<NA>			no IPS match
Nbv3K785646004	1.033	0.012554	CUST_49352_PI429860205	elongation factor 1-beta	287	20	6.98E-27	97.15%	3	F:translation elongation factor activity; P:translational elongation; C:eukaryotic translation elongation factor 1 complex		no IPS match
Nbv3K585711151	1.033	0.005285	CUST_62494_PI429860205	PREDICTED: uncharacterized protein LOC104092810 isoform X1	476	20	3.58E-48	84.55%	1	F:zinc ion binding		no IPS match
Nbv3K765638371	1.034	0.029394	CUST_48502_PI429860205	<NA>	<NA>	<NA>	<NA>	<NA>	<NA>	<NA>	<NA>	<NA>
RC_Nbv3K585728385	1.034	0.008284	CUST_24274_PI429860205	ninja-family mc410	1958	20	0	79.45%	3	C:nucleus; P:negative regulation of transcription, DNA-templated; P:jasmonic acid mediated signaling pathway		IPR032308 (PFAM); PTHR31413:SF2 (PANTHER); IPR031307 (PANTHER)
RC_Nbv3K725833321	1.034	0.003257	CUST_5203_PI429860210	PREDICTED: uncharacterized protein LOC107783614	161	4	4.45E-12	92.5%	<NA>			no IPS match
Nbv3K585724124	1.034	0.000331	CUST_66291_PI429860205	F-box WD-40 repeat-containing At5g21040-like	2382	20	0	86.95%	1	F:protein binding		IPR001680 (SMART); IPR001680 (PFAM); IPR015943 (G3DSA:2.130.10.GENE3D); PTHR22844:SF160 (PANTHER); PTHR22844 (PANTHER); PTHR22844:SF160 (PANTHER); PTHR22844 (PANTHER); IPR001680 (PROSITE_PROFILES); IPR017986 (PROSITE_PROFILES); IPR001680 (PROSITE_PROFILES); IPR017986 (SUPERFAMILY)
RC_Nbv3K585699636	1.035	0.016075	CUST_15442_PI429860205	---NA---	279	<NA>			<NA>			no IPS match
Nbv3K785644818	1.035	0.001445	CUST_49247_PI429860205	nuclear transport factor 2-like	473	20	5.37E-82	89.65%	6	C:nuclear envelope; P:protein import into nucleus; C:cytosol; F:protein transporter activity; F:Ran GTPase binding; C:plasma membrane		no IPS match
RC_Nbv3K585682686	1.035	0.001329	CUST_11436_PI429860205	Late embryogenesis abundant (LEA) -related	449	20	7.63E-91	90.75%	<NA>			IPR009646 (PFAM); PTHR31656:SF8 (PANTHER); PTHR31656 (PANTHER)
Nbv3K645791128	1.036	0.024094	CUST_79215_PI429860205	<NA>	<NA>	<NA>	<NA>	<NA>	<NA>	<NA>	<NA>	<NA>
RC_Nbv3K625769710	1.036	0.00108	CUST_32513_PI429860205	PREDICTED: uncharacterized protein LOC104237124	1016	20	4.21E-79	72.85%	<NA>			PTHR35125:SF1 (PANTHER); PTHR35125 (PANTHER)
Nbv3K645785365	1.036	0.001907	CUST_78150_PI429860205	PREDICTED: uncharacterized protein LOC104216016	629	20	7.52E-35	66.5%	<NA>			PTHR34683:SF2 (PANTHER); PTHR34683 (PANTHER)
RC_Nbv3K705824556	1.036	0.003391	CUST_41220_PI429860205	<NA>	<NA>	<NA>	<NA>	<NA>	<NA>	<NA>	<NA>	<NA>
RC_Nbv3K605742225	1.036	0.015942	CUST_27265_PI429860205	---NA---	186	<NA>			<NA>			no IPS match
RC_Nbv3K645784514	1.038	0.009151	CUST_35027_PI429860205	sphingolipid delta(4)-desaturase DES1-like	1323	20	3.03E-165	84.05%	6	C:endoplasmic reticulum membrane; F:sphingolipid delta-4 desaturase activity; C:integral component of membrane; P:oxidation-reduction process; P:fatty acid biosynthetic process; P:sphingolipid biosynthetic process		IPR005804 (PFAM); PTHR12879:SF8 (PANTHER); PTHR12879 (PANTHER)
RC_Nbv3K585710096	1.038	0.00347	CUST_18449_PI429860205	ETHYLENE INSENSITIVE 3-like	1606	20	0	82.9%	2	C:nucleus; F:transcription factor activity, sequence-specific DNA binding		PF04873 (PFAM); IPR023278 (G3DSA:1.10.3180.GENE3D); PTHR33305 (PANTHER); PTHR33305:SF1 (PANTHER); IPR023278 (SUPERFAMILY)
RC_Nbv5tr6207098	1.038	0.02596	CUST_87868_PI429860205	<NA>	<NA>	<NA>	<NA>	<NA>	<NA>	<NA>	<NA>	<NA>
RC_Nbv3K805663631	1.039	0.000188	CUST_7109_PI429860205	40S ribosomal S24-1	251	20	2.49E-39	99.3%	10	F:nucleotide binding; P:maturation of SSU-rRNA from tricistronic rRNA transcript (SSU-rRNA, 5.8S rRNA, LSU-rRNA); C:chloroplast; F:structural constituent of ribosome; C:cytosolic small ribosomal subunit; C:Golgi apparatus; C:nucleolus; C:vacuolar membrane; P:translational elongation; C:plasma membrane		no IPS match
RC_Nbv3K585685345	1.039	0.008868	CUST_12092_PI429860205	---NA---	664	<NA>			<NA>			no IPS match
RC_Nbv3K665795382	1.039	0.008098	CUST_36908_PI429860205	40S ribosomal S14-2	188	20	1.36E-11	1	9	P:maturation of SSU-rRNA from tricistronic rRNA transcript (SSU-rRNA, 5.8S rRNA, LSU-rRNA); F:structural constituent of ribosome; F:mRNA 5'-UTR binding; C:cytosolic small ribosomal subunit; C:integral component of membrane; P:ribosomal small subunit assembly; F:small ribosomal subunit rRNA binding; F:phospho-N-acetylmuramoyl-pentapeptide-transferase activity; P:translation	EC:2.7.8.13	no IPS match
Nbv3K585714194	1.039	0.001238	CUST_63374_PI429860205	F-box WD-40 repeat-containing At5g21040-like	1234	20	2.3E-151	84.85%	<NA>			PTHR22844 (PANTHER); PTHR22844:SF160 (PANTHER)
Nbv3K585690074	1.039	0.00485	CUST_57211_PI429860205	DNA RNA polymerases superfamily	1240	20	6.51E-91	0.78	<NA>			IPR023780 (PFAM); G3DSA:2.40.50.40 (GENE3D); PTHR24559:SF207 (PANTHER); PTHR24559 (PANTHER); IPR016197 (SUPERFAMILY)
RC_Nbv3K585714344	1.04	0.002397	CUST_19868_PI429860205	leucine-rich repeat extensin 5	533	5	8.11E-48	0.66	<NA>			no IPS match
Nbv3K605757624	1.041	0.010225	CUST_73586_PI429860205	---NA---	245	<NA>			<NA>			no IPS match
Nbv3K585676214	1.041	0.010872	CUST_54073_PI429860205	---NA---	236	<NA>			<NA>			no IPS match
Nbv3K585702924	1.042	0.00049	CUST_60046_PI429860205	30S ribosomal S16-like	734	20	4.95E-80	79.2%	5	F:structural constituent of ribosome; C:mitochondrion; C:ribosome; C:plastid; P:translation		IPR000307 (TIGRFAM); IPR023803 (G3DSA:3.30.1320.GENE3D); IPR000307 (PFAM); IPR000307 (PANTHER); PTHR12919:SF20 (PANTHER); PTHR12919:SF20 (PANTHER); IPR023803 (SUPERFAMILY)
RC_Nbv3K585710421	1.044	0.001527	CUST_18561_PI429860205	---NA---	489	<NA>			<NA>			no IPS match
RC_Nbv3K625766915	1.044	0.030529	CUST_31904_PI429860205	SCARECROW	791	20	1.39E-161	95.35%	10	C:nucleus; F:transcription factor activity, sequence-specific DNA binding; P:bundle sheath cell fate specification; P:leaf development; P:regulation of transcription, DNA-templated; P:asymmetric cell division; F:sequence-specific DNA binding; P:gravitropism; P:radial pattern formation; P:maintenance of protein location in nucleus		IPR005202 (PFAM); PTHR31636:SF12 (PANTHER); PTHR31636 (PANTHER); IPR005202 (PROSITE_PROFILES)
RC_Nbv3K725833814	1.044	0.000843	CUST_42653_PI429860205	---NA---	267	<NA>			<NA>			no IPS match
RC_Nbv3K705828506	1.044	0.010654	CUST_41949_PI429860205	Tat-binding like 7	1862	20	0	81.9%	<NA>			PTHR23069 (PANTHER); PTHR23069:SF3 (PANTHER)
Nbv3K585730758	1.045	0.031411	CUST_68143_PI429860205	<NA>	<NA>	<NA>	<NA>	<NA>	<NA>	<NA>	<NA>	<NA>
Nbv3K725843693	1.045	0.002031	CUST_86796_PI429860205	mRNA turnover 4 homolog	720	20	2.94E-149	93.75%	9	F:structural constituent of ribosome; P:cytoplasmic translation; P:nuclear-transcribed mRNA catabolic process; C:cytosolic large ribosomal subunit; P:rRNA processing; C:nucleolus; F:large ribosomal subunit rRNA binding; P:ribosomal large subunit assembly; C:preribosome, large subunit precursor		no IPS match
RC_Nbv3K585704255	1.045	0.006404	CUST_16635_PI429860205	<NA>	<NA>	<NA>	<NA>	<NA>	<NA>	<NA>	<NA>	<NA>
RC_Nbv3K725842686	1.045	0.034246	CUST_43737_PI429860205	<NA>	<NA>	<NA>	<NA>	<NA>	<NA>	<NA>	<NA>	<NA>
Nbv3K585708489	1.046	0.000466	CUST_61711_PI429860205	inosine triphosphate pyrophosphatase	864	20	5.5E-143	94.15%	6	F:nucleotide binding; C:cytoplasm; F:metal ion binding; P:deoxyribonucleoside triphosphate catabolic process; F:nucleoside-triphosphate diphosphatase activity; P:nucleotide metabolic process	EC:3.6.1.19	IPR002637 (PFAM); IPR002637 (TIGRFAM); IPR029001 (G3DSA:3.90.950.GENE3D); PTHR11067:SF9 (PANTHER); IPR002637 (PANTHER); IPR027502 (HAMAP); IPR029001 (SUPERFAMILY)
Nbv3K585712857	1.046	0.000592	CUST_62981_PI429860205	Late embryogenesis abundant (LEA) hydroxyproline-rich glyco family	418	20	3.16E-59	90.8%	2	C:integral component of membrane; P:response to desiccation		PTHR31852:SF7 (PANTHER); PTHR31852 (PANTHER)
Nbv3K605746219	1.047	0.02011	CUST_71328_PI429860205	---NA---	185	<NA>			<NA>			no IPS match
RC_Nbv3K725612159	1.047	0.030439	CUST_1001_PI429860205	la-related 1	645	20	1.41E-145	90.65%	<NA>			no IPS match
Nbv3K585688925	1.048	0.000249	CUST_56922_PI429860205	<NA>	<NA>	<NA>	<NA>	<NA>	<NA>	<NA>	<NA>	<NA>
RC_Nbv3K625773600	1.049	0.013152	CUST_33379_PI429860205	ATP-dependent RNA helicase A isoform X1	1316	20	0	82.85%	<NA>			no IPS match
RC_Nbv3K645784331	1.05	0.027834	CUST_34978_PI429860205	beta-(1,2)-xylosyltransferase	813	20	5.65E-170	82.2%	3	P:metabolic process; C:integral component of membrane; F:glycoprotein 2-beta-D-xylosyltransferase activity	EC:2.4.2.38	no IPS match
RC_Nbv3K805663700	1.05	0.003157	CUST_7118_PI429860205	ubiquitin-conjugating enzyme E2-17 kDa	430	20	8.85E-32	99.8%	1	F:ATP binding		no IPS match
RC_Nbv3K585718758	1.05	0.001387	CUST_21302_PI429860205	40S ribosomal S29	509	20	1.37E-32	0.98	4	F:zinc ion binding; F:structural constituent of ribosome; C:cytosolic small ribosomal subunit; P:translation		IPR001209 (PFAM); G3DSA:4.10.830.10 (GENE3D); PTHR12010 (PANTHER); PTHR12010:SF6 (PANTHER); SSF57716 (SUPERFAMILY)
RC_Nbv3K585722347	1.05	0.02389	CUST_22435_PI429860205	chloroplastic-like	784	20	6.09E-94	84.5%	<NA>			G3DSA:3.10.450.40 (GENE3D); IPR021602 (PFAM); PTHR33415 (PANTHER); PTHR33415:SF3 (PANTHER)
Nbv3K585726680	1.051	0.002743	CUST_67032_PI429860205	probable inactive receptor kinase At1g48480	601	20	1.44E-128	92.3%	4	F:ATP binding; P:peptidyl-tyrosine phosphorylation; F:transmembrane receptor protein tyrosine kinase activity; C:integral component of membrane	EC:2.7.10.1	G3DSA:1.10.510.10 (GENE3D); IPR000719 (PFAM); G3DSA:3.30.200.20 (GENE3D); PTHR27008 (PANTHER); PTHR27008:SF19 (PANTHER); IPR000719 (PROSITE_PROFILES); IPR011009 (SUPERFAMILY)
RC_Nbv3K645785450	1.051	0.040549	CUST_35236_PI429860205	<NA>	<NA>	<NA>	<NA>	<NA>	<NA>	<NA>	<NA>	<NA>
RC_Nbv3K605752622	1.051	0.00639	CUST_29369_PI429860205	60S ribosomal L14-1	817	20	1.16E-56	97.95%	3	F:structural constituent of ribosome; C:ribosome; P:translation		IPR002784 (PFAM); IPR014722 (G3DSA:2.30.30.GENE3D); PTHR11127 (PANTHER); PTHR11127:SF3 (PANTHER); IPR008991 (SUPERFAMILY)
RC_Nbv3K585712564	1.051	0.00375	CUST_19302_PI429860205	prostaglandin E synthase 2	784	20	1.21E-115	86.85%	3	F:protein disulfide oxidoreductase activity; F:electron carrier activity; P:cell redox homeostasis		IPR012336 (G3DSA:3.40.30.GENE3D); IPR002109 (PFAM); PTHR12782 (PANTHER); PTHR12782:SF8 (PANTHER); IPR002109 (PROSITE_PROFILES); IPR012336 (SUPERFAMILY)
Nbv3K725611723	1.051	0.043722	CUST_44839_PI429860205	PREDICTED: uncharacterized protein LOC104235195 isoform X1	3323	20	0	81.5%	<NA>			PTHR16897 (PANTHER)
Nbv3K585691710	1.052	0.030926	CUST_57584_PI429860205	UPF0505 C16orf62 homolog	317	20	8.77E-11	62.65%	<NA>			no IPS match
Nbv3K605748514	1.053	0.001923	CUST_71694_PI429860205	---NA---	152	<NA>			<NA>			no IPS match
Nbv3K585671801	1.053	0.019251	CUST_53092_PI429860205	auxin response factor 18-like	892	20	1.77E-130	73.05%	3	F:protein binding; P:regulation of cellular process; P:response to hormone		PTHR31384 (PANTHER); PTHR31384:SF27 (PANTHER); IPR000270 (PROSITE_PROFILES)
RC_Nbv3K605751237	1.053	0.001186	CUST_29022_PI429860205	uncharacterized GPI-anchored At4g28100	1138	20	0	90.95%	<NA>			PTHR34056:SF3 (PANTHER); PTHR34056 (PANTHER)
Nbv3K785653352	1.055	0.000665	CUST_50271_PI429860205	---NA---	271	<NA>			<NA>			no IPS match
Nbv3K725839810	1.056	0.03151	CUST_86204_PI429860205	<NA>	<NA>	<NA>	<NA>	<NA>	<NA>	<NA>	<NA>	<NA>
Nbv3K745626268	1.056	0.005314	CUST_46901_PI429860205	growth-regulating factor 1-like	1514	20	0	81.35%	4	C:nucleus; F:ATP binding; P:regulation of transcription, DNA-templated; P:developmental process		IPR014978 (SMART); IPR014977 (PFAM); IPR014978 (PFAM); IPR031137 (PANTHER); PTHR31602:SF17 (PANTHER); IPR014978 (PROSITE_PROFILES); IPR014977 (PROSITE_PROFILES)
Nbv3K585705147	1.056	0.004748	CUST_60729_PI429860205	PREDICTED: uncharacterized protein LOC107807717	2014	20	0	68.65%	2	C:membrane; C:integral component of membrane		IPR006740 (PFAM); PTHR10811 (PANTHER); PTHR10811:SF19 (PANTHER)
RC_Nbv3K585686019	1.056	0.02099	CUST_12256_PI429860205	DNA-binding HEXBP-like	447	10	4.6E-24	65.9%	<NA>			no IPS match
RC_Nbv3K745623467	1.056	0.020183	CUST_2397_PI429860205	<NA>	<NA>	<NA>	<NA>	<NA>	<NA>	<NA>	<NA>	<NA>
RC_Nbv3K625769313	1.057	0.019189	CUST_32421_PI429860205	serine arginine-rich splicing factor SR45a-like	1101	3	3.81E-5	0.85	<NA>			no IPS match
RC_Nbv3K685820100	1.059	0.000215	CUST_40719_PI429860205	argonaute 1-like	840	20	8.32E-80	90.25%	1	F:nucleic acid binding		IPR003165 (PFAM); PTHR22891:SF34 (PANTHER); PTHR22891 (PANTHER); IPR003165 (PROSITE_PROFILES); IPR012337 (SUPERFAMILY)
RC_Nbv3K625771767	1.059	0.02588	CUST_33010_PI429860205	<NA>	<NA>	<NA>	<NA>	<NA>	<NA>	<NA>	<NA>	<NA>
Nbv3K585692688	1.06	0.046672	CUST_57799_PI429860205	<NA>	<NA>	<NA>	<NA>	<NA>	<NA>	<NA>	<NA>	<NA>
RC_Nbv3K725842358	1.061	0.010714	CUST_43686_PI429860205	outer envelope pore chloroplastic-like	588	20	1.13E-90	84.2%	<NA>			no IPS match
Nbv3K685815985	1.061	0.001795	CUST_82983_PI429860205	ATP-dependent RNA helicase A isoform X1	1277	20	0	79.1%	<NA>			no IPS match
Nbv3K585713592	1.061	0.005544	CUST_63202_PI429860205	mitochondrial phosphate carrier mitochondrial-like	1443	20	0	0.92	2	C:integral component of membrane; P:transport		IPR018108 (PFAM); IPR023395 (G3DSA:1.50.40.GENE3D); PTHR24089:SF161 (PANTHER); PTHR24089 (PANTHER); IPR018108 (PROSITE_PROFILES); IPR018108 (PROSITE_PROFILES); IPR018108 (PROSITE_PROFILES); IPR023395 (SUPERFAMILY)
Nbv3K665803402	1.061	0.002535	CUST_81123_PI429860205	Remorin family isoform 2	2249	20	0	86.15%	<NA>			IPR005516 (PFAM); PTHR31471 (PANTHER); PTHR31471:SF13 (PANTHER)
Nbv3K605752286	1.062	0.005512	CUST_72551_PI429860205	WD repeat-containing 44-like	3366	20	0	83.75%	1	F:protein binding		IPR020472 (PRINTS); IPR001680 (SMART); IPR015943 (G3DSA:2.130.10.GENE3D); IPR001680 (PFAM); PTHR14221 (PANTHER); PTHR14221:SF1 (PANTHER); IPR017986 (PROSITE_PROFILES); IPR001680 (PROSITE_PROFILES); IPR001680 (PROSITE_PROFILES); IPR001680 (PROSITE_PROFILES); IPR001680 (PROSITE_PROFILES); IPR017986 (SUPERFAMILY)
RC_Nbv3K805663555	1.063	0.017881	CUST_7102_PI429860205	40S ribosomal S5	285	20	7.53E-63	96.85%	6	F:structural constituent of ribosome; C:cytosolic small ribosomal subunit; F:mRNA binding; P:ribosomal small subunit assembly; F:rRNA binding; P:translation		no IPS match
RC_Nbv3K645777163	1.064	0.009426	CUST_33893_PI429860205	---NA---	341	<NA>			<NA>			no IPS match
Nbv3K745621003	1.064	0.007341	CUST_46058_PI429860205	homoserine kinase-like	373	20	9.65E-36	88.8%	<NA>			no IPS match
RC_Nbv3K585703701	1.064	0.002879	CUST_16463_PI429860205	UPF0481 At3g02645	1328	20	3.41E-117	62.8%	<NA>			IPR004158 (PFAM); PTHR31549 (PANTHER); PTHR31549:SF23 (PANTHER)
RC_Nbv3K705826543	1.064	0.011509	CUST_41583_PI429860205	<NA>	<NA>	<NA>	<NA>	<NA>	<NA>	<NA>	<NA>	<NA>
RC_Nbv3K705828442	1.065	0.00216	CUST_41934_PI429860205	E4 SUMO- ligase PIAL2-like isoform X2	2832	20	0	79.9%	2	F:zinc ion binding; F:SUMO transferase activity		IPR004181 (PFAM); IPR013083 (G3DSA:3.30.40.GENE3D); IPR027229 (PTHR10782:PANTHER); IPR027229 (PTHR10782:PANTHER); PTHR10782 (PANTHER); PTHR10782 (PANTHER); IPR004181 (PROSITE_PROFILES)
Nbv3K585739199	1.065	0.009917	CUST_8947_PI429860210	F-box At3g07870-like	302	20	6.32E-57	74.6%	<NA>			no IPS match
RC_Nbv3K585713133	1.066	0.005047	CUST_19479_PI429860205	IRK-interacting -like	1987	20	0	84.3%	1	P:double fertilization forming a zygote and endosperm		IPR006943 (PFAM); PTHR31161 (PANTHER); PTHR31161:SF7 (PANTHER)
RC_Nbv3K585717341	1.067	0.02863	CUST_20833_PI429860205	<NA>	<NA>	<NA>	<NA>	<NA>	<NA>	<NA>	<NA>	<NA>
Nbv3K585704994	1.067	0.002219	CUST_60685_PI429860205	40S ribosomal partial	266	20	3.12E-43	96.95%	4	F:structural constituent of ribosome; C:cytosolic small ribosomal subunit; P:ribosomal small subunit assembly; P:translation		no IPS match
Nbv3K765637812	1.067	0.001517	CUST_48418_PI429860205	fructose-bisphosphate aldolase cytoplasmic isozyme-like	1428	20	0	95.75%	2	P:glycolytic process; F:fructose-bisphosphate aldolase activity		IPR013785 (G3DSA:3.20.20.GENE3D); IPR000741 (PFAM); PTHR11627:SF17 (PANTHER); PTHR11627 (PANTHER); SSF51569 (SUPERFAMILY)
RC_Nbv3K585686357	1.068	0.002707	CUST_12337_PI429860205	<NA>	<NA>	<NA>	<NA>	<NA>	<NA>	<NA>	<NA>	<NA>
Nbv3K725608735	1.068	0.003829	CUST_44313_PI429860205	PREDICTED: uncharacterized protein At4g15545-like	1232	20	0	87.15%	4	P:transmembrane transport; F:transmembrane transporter activity; C:integral component of membrane; C:plasma membrane		PTHR31218:SF35 (PANTHER); IPR030184 (PANTHER)
RC_Nbv3K585718587	1.068	0.006615	CUST_21240_PI429860205	PREDICTED: uncharacterized protein LOC104089429	828	20	2.04E-53	64.5%	2	C:membrane; C:integral component of membrane		PTHR33726:SF1 (PANTHER); PTHR33726 (PANTHER)
Nbv3K585727574	1.069	0.00495	CUST_67296_PI429860205	60S ribosomal L27	234	20	3.15E-35	96.15%	3	F:structural constituent of ribosome; C:cytosolic large ribosomal subunit; P:translation		no IPS match
Nbv3K585703115	1.069	0.003501	CUST_60096_PI429860205	PREDICTED: uncharacterized protein LOC104227401	796	20	1.59E-103	86.95%	<NA>			PTHR35475 (PANTHER); PTHR35475:SF1 (PANTHER)
RC_Nbv3K685810016	1.069	0.013742	CUST_39106_PI429860205	40S ribosomal S13-2	191	20	5.21E-37	1	<NA>			no IPS match
RC_Nbv3K585722405	1.069	0.005527	CUST_22459_PI429860205	auxin response factor 19-like	3753	20	0	86.9%	5	C:nucleus; F:DNA binding; F:protein binding; P:regulation of transcription, DNA-templated; P:response to hormone		IPR003340 (SMART); IPR003340 (PFAM); IPR033389 (PFAM); IPR015300 (G3DSA:2.40.330.GENE3D); IPR010525 (PFAM); PTHR31384 (PANTHER); PTHR31384 (PANTHER); PTHR31384:SF9 (PANTHER); PTHR31384:SF9 (PANTHER); IPR003340 (PROSITE_PROFILES); IPR000270 (PROSITE_PROFILES); IPR015300 (SUPERFAMILY); SSF54277 (SUPERFAMILY)
Nbv3K585704191	1.069	0.001133	CUST_60436_PI429860205	PREDICTED: uncharacterized protein LOC107820041	632	20	2.86E-130	84.7%	<NA>			no IPS match
RC_Nbv3K765631326	1.07	0.020722	CUST_3470_PI429860205	SKP1 1A	615	20	2.21E-69	97.85%	3	F:triglyceride lipase activity; F:ligase activity; P:ubiquitin-dependent protein catabolic process	EC:3.1.1.3	no IPS match
RC_Nbv3K585717294	1.071	0.012271	CUST_20822_PI429860205	nascent polypeptide-associated complex subunit alpha 2	727	20	7.94E-66	95.25%	1	C:cytosol		IPR002715 (SMART); IPR002715 (PFAM); G3DSA:1.10.8.10 (GENE3D); IPR016641 (PANTHER); IPR002715 (PROSITE_PROFILES)
Nbv3K585705858	1.071	0.024073	CUST_60949_PI429860205	cyclin-D3-3-like isoform X2	1399	20	0	83.55%	1	C:nucleus		IPR004367 (SMART); IPR013763 (SMART); IPR004367 (PFAM); IPR013763 (G3DSA:1.10.472.GENE3D); IPR013763 (G3DSA:1.10.472.GENE3D); IPR006671 (PFAM); PTHR10177 (PANTHER); PTHR10177:SF242 (PANTHER); IPR013763 (SUPERFAMILY); IPR013763 (SUPERFAMILY)
Nbv3K765635158	1.071	0.013349	CUST_48050_PI429860205	bZIP transcription factor 60	997	20	2.1E-171	69.6%	6	C:endoplasmic reticulum membrane; C:nucleus; F:transcription factor activity, sequence-specific DNA binding; P:endoplasmic reticulum unfolded protein response; P:regulation of transcription, DNA-templated; F:sequence-specific DNA binding		no IPS match
Nbv3K725841501	1.072	0.039403	CUST_86446_PI429860205	early light-induced chloroplastic-like	855	20	5.38E-115	75.2%	4	P:superoxide metabolic process; F:oxidoreductase activity; C:membrane; P:single-organism metabolic process		IPR022796 (PFAM); G3DSA:1.20.1620.10 (GENE3D); PTHR14154:SF5 (PANTHER); PTHR14154 (PANTHER); IPR023329 (SUPERFAMILY)
RC_Nbv3K625765725	1.072	0.001496	CUST_31697_PI429860205	argonaute 1-like	192	20	8.27E-13	1	1	F:nucleic acid binding		no IPS match
RC_Nbv3K585733643	1.072	0.037179	CUST_25404_PI429860205	RNA pseudouridine synthase mitochondrial	1040	20	0	83.5%	<NA>			no IPS match
Nbv5tr6218959	1.072	0.004933	CUST_93371_PI429860205	ETHYLENE INSENSITIVE 3-like	2656	20	0	85.75%	2	C:nucleus; F:transcription factor activity, sequence-specific DNA binding		PF04873 (PFAM); IPR023278 (G3DSA:1.10.3180.GENE3D); PTHR33305:SF1 (PANTHER); PTHR33305 (PANTHER); IPR023278 (SUPERFAMILY)
Nbv3K585678042	1.074	0.001458	CUST_54483_PI429860205	PREDICTED: uncharacterized protein LOC107774272	970	20	1.17E-23	66.8%	<NA>			no IPS match
RC_Nbv3K725834579	1.074	0.021785	CUST_42720_PI429860205	---NA---	164	<NA>			<NA>			no IPS match
Nbv3K645776863	1.075	0.01367	CUST_76845_PI429860205	60S ribosomal L30-like	247	20	1.2E-18	96.65%	4	F:RNA binding; F:structural constituent of ribosome; C:cytosolic large ribosomal subunit; P:translation		no IPS match
RC_Nbv3K605756252	1.075	0.001133	CUST_30169_PI429860205	methyltransferase 25 isoform X1	2157	20	0	92.9%	<NA>			IPR029063 (G3DSA:3.40.50.GENE3D); IPR025714 (PFAM); PTHR12496 (PANTHER); PTHR12496:SF0 (PANTHER); IPR029063 (SUPERFAMILY)
RC_Nbv3K805657772	1.075	0.018013	CUST_6499_PI429860205	<NA>	<NA>	<NA>	<NA>	<NA>	<NA>	<NA>	<NA>	<NA>
Nbv3K585721978	1.076	0.00354	CUST_65671_PI429860205	pre-16S rRNA nuclease isoform X3	850	20	5.27E-124	86.95%	2	F:nucleic acid binding; P:rRNA processing		IPR006641 (SMART); IPR006641 (G3DSA:3.30.420.GENE3D); IPR005227 (TIGRFAM); IPR005227 (PFAM); PTHR33317:SF1 (PANTHER); PTHR33317 (PANTHER); IPR012337 (SUPERFAMILY)
RC_Nbv3K585666973	1.076	0.010534	CUST_7731_PI429860205	---NA---	852	<NA>			<NA>			no IPS match
RC_Nbv3K745629094	1.076	0.017868	CUST_3261_PI429860205	vacuolar-processing enzyme-like	208	20	1.29E-13	99.85%	<NA>			no IPS match
Nbv3K585719504	1.077	0.015412	CUST_64939_PI429860205	39S ribosomal mitochondrial	506	20	6.89E-83	89.9%	3	F:structural constituent of ribosome; P:mitochondrial translation; C:mitochondrial large ribosomal subunit		IPR001854 (TIGRFAM); IPR010729 (PFAM); IPR001854 (G3DSA:1.10.287.GENE3D); PTHR21183:SF18 (PANTHER); IPR010729 (PANTHER); IPR001854 (SUPERFAMILY)
Nbv3K645778819	1.078	0.002592	CUST_77108_PI429860205	---NA---	143	<NA>			<NA>			no IPS match
Nbv3K585706564	1.079	0.025668	CUST_61164_PI429860205	<NA>	<NA>	<NA>	<NA>	<NA>	<NA>	<NA>	<NA>	<NA>
RC_Nbv3K585712691	1.079	0.010879	CUST_19346_PI429860205	60S ribosomal L11-1	549	20	3e-97	99.55%	4	F:structural constituent of ribosome; C:cytosolic large ribosomal subunit; P:ribosomal large subunit assembly; P:translation		no IPS match
Nbv3K585733364	1.079	0.017148	CUST_68845_PI429860205	TSS isoform X1	2877	20	0	92.15%	<NA>			PTHR12601:SF9 (PANTHER); PTHR12601 (PANTHER); PTHR12601 (PANTHER); PTHR12601:SF9 (PANTHER)
Nbv3K665803069	1.08	0.005936	CUST_81055_PI429860205	<NA>	<NA>	<NA>	<NA>	<NA>	<NA>	<NA>	<NA>	<NA>
RC_Nbv3K585696307	1.081	0.029569	CUST_14654_PI429860205	<NA>	<NA>	<NA>	<NA>	<NA>	<NA>	<NA>	<NA>	<NA>
RC_Nbv3K625761560	1.081	0.010501	CUST_31029_PI429860205	---NA---	187	<NA>			<NA>			no IPS match
Nbv3K585682364	1.081	0.000708	CUST_6744_PI429860210	---NA---	243	<NA>			<NA>			no IPS match
RC_Nbv3K685808277	1.082	0.036565	CUST_38904_PI429860205	sodium-coupled neutral amino acid transporter 7	461	20	2.38E-53	86.1%	3	C:integral component of membrane; F:amino acid transmembrane transporter activity; P:amino acid transmembrane transport		PTHR22950:SF289 (PANTHER); PTHR22950 (PANTHER)
Nbv3K645783128	1.083	0.025668	CUST_77725_PI429860205	SNF1-related kinase regulatory subunit beta-1	1123	20	1.96E-180	88.3%	6	F:protein binding; P:regulation of protein kinase activity; P:cellular response to nitrogen levels; F:protein kinase regulator activity; F:kinase activity; P:response to sucrose		IPR006828 (SMART); IPR006828 (PFAM); IPR032640 (PFAM); PTHR10343 (PANTHER); IPR030067 (PTHR10343:PANTHER); SSF160219 (SUPERFAMILY); IPR014756 (SUPERFAMILY)
RC_Nbv3K585708370	1.083	0.003812	CUST_17905_PI429860205	nuclear pore complex NUP88-like isoform X1	2501	20	0	91.5%	8	P:ribosomal small subunit export from nucleus; P:mRNA export from nucleus; P:ribosomal large subunit export from nucleus; P:systemic acquired resistance; P:protein import into nucleus; P:protein export from nucleus; F:transporter activity; C:nuclear pore		IPR019321 (PFAM); PTHR13257 (PANTHER); PTHR13257:SF0 (PANTHER); SSF57997 (SUPERFAMILY)
Nbv3K605749617	1.083	0.023258	CUST_71964_PI429860205	NRT1 PTR FAMILY -like	599	8	5.92E-8	0.81	<NA>			no IPS match
Nbv3K585722753	1.084	0.001212	CUST_65894_PI429860205	mitochondrial import inner membrane translocase subunit TIM14-1-like	614	20	2.59E-60	94.35%	<NA>			IPR001623 (SMART); IPR001623 (G3DSA:1.10.287.GENE3D); PTHR12763 (PANTHER); IPR001623 (PROSITE_PROFILES); IPR001623 (SUPERFAMILY)
Nbv3K685814143	1.085	0.004739	CUST_82619_PI429860205	<NA>	<NA>	<NA>	<NA>	<NA>	<NA>	<NA>	<NA>	<NA>
Nbv3K665800207	1.085	0.001582	CUST_80479_PI429860205	Interactor of constitutive active ROPs 2	1504	20	3.3E-135	87.1%	4	P:transmembrane transport; F:transmembrane transporter activity; C:integral component of membrane; C:plasma membrane		no IPS match
RC_Nbv5tr6209547	1.085	0.001954	CUST_87125_PI429860205	PREDICTED: uncharacterized protein LOC104112712 isoform X1	577	20	1.62E-83	77.6%	<NA>			IPR025558 (PFAM); PTHR31286:SF7 (PANTHER); PTHR31286 (PANTHER)
Nbv3K585704973	1.085	0.000729	CUST_60677_PI429860205	40S ribosomal S21-like	605	20	5.64E-53	92.25%	3	F:structural constituent of ribosome; C:ribosome; P:translation		IPR001931 (PIRSF); IPR001931 (PFAM); IPR001931 (PANTHER); IPR001931 (PRODOM)
RC_Nbv3K725833780	1.086	0.006737	CUST_42651_PI429860205	---NA---	220	<NA>			<NA>			no IPS match
Nbv3K585708367	1.087	0.018013	CUST_61683_PI429860205	<NA>	<NA>	<NA>	<NA>	<NA>	<NA>	<NA>	<NA>	<NA>
RC_Nbv3K585696944	1.087	0.028143	CUST_14782_PI429860205	Homoserine O-acetyltransferase	600	20	5.21E-61	74.5%	2	C:chloroplast; C:integral component of membrane		PTHR37224 (PANTHER); PTHR37224:SF1 (PANTHER)
RC_Nbv3K745617985	1.087	0.041252	CUST_1687_PI429860205	<NA>	<NA>	<NA>	<NA>	<NA>	<NA>	<NA>	<NA>	<NA>
RC_Nbv3K745629806	1.088	0.00049	CUST_3327_PI429860205	40S ribosomal S24-1	447	20	1.97E-4	1	8	F:nucleotide binding; P:maturation of SSU-rRNA from tricistronic rRNA transcript (SSU-rRNA, 5.8S rRNA, LSU-rRNA); F:structural constituent of ribosome; C:intracellular ribonucleoprotein complex; C:cytosolic small ribosomal subunit; C:ribosome; C:intracellular; P:translation		no IPS match
RC_Nbv3K625771255	1.088	0.007135	CUST_32878_PI429860205	<NA>	<NA>	<NA>	<NA>	<NA>	<NA>	<NA>	<NA>	<NA>
RC_Nbv3K585684752	1.089	0.002421	CUST_11945_PI429860205	transmembrane 209	734	20	1.75E-55	92.35%	<NA>			IPR019176 (PFAM); PTHR21780 (PANTHER); PTHR21780:SF0 (PANTHER)
Nbv3K765638563	1.089	0.019811	CUST_48528_PI429860205	auxin-repressed kDa	741	20	8.19E-79	81.35%	<NA>			IPR008406 (PFAM); PTHR33565 (PANTHER); PTHR33565:SF1 (PANTHER)
RC_Nbv3K665802223	1.09	0.000983	CUST_37979_PI429860205	upstream activation factor subunit UAF30-like	756	20	1.14E-61	81.2%	1	F:protein binding		IPR019835 (SMART); IPR003121 (G3DSA:1.10.245.GENE3D); IPR003121 (PFAM); PTHR13844 (PANTHER); IPR003121 (SUPERFAMILY)
Nbv3K765642434	1.09	0.00303	CUST_49010_PI429860205	40S ribosomal S19-3-like	260	20	6.45E-33	94.35%	4	F:structural constituent of ribosome; C:cytosolic small ribosomal subunit; P:ribosomal small subunit assembly; P:translation		no IPS match
RC_Nbv3K785654538	1.09	0.002368	CUST_6148_PI429860205	<NA>	<NA>	<NA>	<NA>	<NA>	<NA>	<NA>	<NA>	<NA>
Nbv3K585699280	1.092	0.013282	CUST_59261_PI429860205	---NA---	593	<NA>			<NA>			no IPS match
RC_Nbv3K725607295	1.092	0.002925	CUST_97_PI429860205	chloroplastic-like	413	20	9.13E-12	94.65%	<NA>			no IPS match
Nbv3K585725947	1.093	0.000761	CUST_66833_PI429860205	NADH kinase isoform X1	1457	20	0	90.7%	6	F:NAD+ kinase activity; F:NADH kinase activity; P:NAD metabolic process; C:cytosol; P:phosphorylation; P:NADP biosynthetic process	EC:2.7.1.86; EC:2.7.1.23	IPR002504 (PFAM); IPR017438 (G3DSA:3.40.50.GENE3D); IPR002504 (PANTHER); IPR002504 (PANTHER); PTHR20275:SF2 (PANTHER); IPR016064 (SUPERFAMILY)
Nbv3K585719401	1.093	0.002421	CUST_64904_PI429860205	COMPASS-like H3K4 histone methylase component WDR5A	1367	20	0	93.65%	1	F:protein binding		IPR020472 (PRINTS); IPR001680 (SMART); PIRSF002394 (PIRSF); IPR015943 (G3DSA:2.130.10.GENE3D); IPR001680 (PFAM); PTHR22847 (PANTHER); IPR017986 (PROSITE_PROFILES); IPR001680 (PROSITE_PROFILES); IPR001680 (PROSITE_PROFILES); IPR001680 (PROSITE_PROFILES); IPR001680 (PROSITE_PROFILES); IPR001680 (PROSITE_PROFILES); IPR001680 (PROSITE_PROFILES); IPR017986 (SUPERFAMILY)
Nbv3K605750704	1.093	0.001527	CUST_72196_PI429860205	WD repeat-containing LWD1	1195	20	0	97.85%	1	F:protein binding		IPR001680 (SMART); IPR015943 (G3DSA:2.130.10.GENE3D); IPR001680 (PFAM); PTHR19919 (PANTHER); IPR017986 (PROSITE_PROFILES); IPR001680 (PROSITE_PROFILES); IPR017986 (SUPERFAMILY)
RC_Nbv3K585678577	1.094	0.017265	CUST_10459_PI429860205	<NA>	<NA>	<NA>	<NA>	<NA>	<NA>	<NA>	<NA>	<NA>
RC_Nbv3K725610796	1.094	0.004054	CUST_773_PI429860205	PREDICTED: uncharacterized protein LOC107764707	884	20	1.29E-80	90.65%	<NA>			no IPS match
Nbv3K745622450	1.095	0.00609	CUST_46283_PI429860205	DEHYDRATION-INDUCED 19 homolog 3	877	20	1.47E-106	91.1%	<NA>			no IPS match
RC_Nbv3K605751122	1.096	0.015296	CUST_28984_PI429860205	homoserine kinase-like	1001	20	0	92.9%	3	F:homoserine kinase activity; F:ATP binding; P:threonine metabolic process		PR00958 (PRINTS); IPR013750 (G3DSA:3.30.70.GENE3D); IPR006204 (PFAM); IPR014721 (G3DSA:3.30.230.GENE3D); IPR000870 (TIGRFAM); IPR013750 (PFAM); PTHR20861 (PANTHER); PTHR20861:SF1 (PANTHER); IPR013750 (SUPERFAMILY); IPR020568 (SUPERFAMILY)
Nbv3K705823804	1.097	0.03151	CUST_84092_PI429860205	expansin partial	546	20	1.13E-41	94.5%	4	C:cell wall; C:membrane; P:plant-type cell wall organization; C:extracellular region		no IPS match
Nbv3K585669088	1.097	0.002015	CUST_52483_PI429860205	---NA---	189	<NA>			<NA>			no IPS match
RC_Nbv3K805664225	1.097	0.012721	CUST_7156_PI429860205	polyadenylate-binding 2-like isoform X1	152	20	1.02E-15	93.4%	3	F:nucleotide binding; F:RNA binding; C:cytoplasm		no IPS match
RC_Nbv3K785648090	1.097	0.008337	CUST_5414_PI429860205	60S ribosomal L27-like	456	20	6.87E-77	94.55%	3	F:structural constituent of ribosome; C:cytosolic large ribosomal subunit; P:translation		IPR005824 (SMART); IPR014722 (G3DSA:2.30.30.GENE3D); IPR001141 (PFAM); IPR001141 (PANTHER); IPR001141 (PRODOM); IPR008991 (SUPERFAMILY)
Nbv3K625770468	1.098	0.001047	CUST_75737_PI429860205	#NAME?	604	20	6.22E-46	86.3%	1	C:integral component of membrane		PTHR37744:SF1 (PANTHER); PTHR37744 (PANTHER)
RC_Nbv5tr6205873	1.099	0.00097	CUST_87753_PI429860205	40S ribosomal S4-like	1064	20	3.22E-177	98.75%	4	F:structural constituent of ribosome; C:cytosolic small ribosomal subunit; F:rRNA binding; P:translation		IPR005824 (SMART); IPR002942 (SMART); IPR013843 (PFAM); IPR005824 (PFAM); IPR032277 (PFAM); IPR000876 (PIRSF); IPR013845 (PFAM); IPR000876 (PANTHER); PTHR11581:SF9 (PANTHER); IPR013845 (PRODOM)
RC_Nbv3K585739060	1.099	0.008682	CUST_26676_PI429860205	---NA---	203	<NA>			<NA>			no IPS match
RC_Nbv3K625769680	1.099	0.012459	CUST_32505_PI429860205	nascent polypeptide-associated complex subunit alpha 2	301	20	1.23E-10	89.85%	1	C:cytosol		no IPS match
RC_Nbv3K585702124	1.1	0.00327	CUST_16004_PI429860205	<NA>	<NA>	<NA>	<NA>	<NA>	<NA>	<NA>	<NA>	<NA>
Nbv3K745623222	1.1	0.031148	CUST_46389_PI429860205	40S ribosomal SA-like	428	20	7.04E-76	98.2%	<NA>			no IPS match
Nbv3K585693079	1.102	0.002837	CUST_57888_PI429860205	40S ribosomal S18-like	254	20	2.11E-55	98.9%	6	F:RNA binding; F:structural constituent of ribosome; C:cytosol; P:ribosome biogenesis; C:small ribosomal subunit; P:translation		no IPS match
Nbv5tr6203730	1.102	0.000584	CUST_91605_PI429860205	PXMP2 4 family 4	1483	20	9.57E-139	82.75%	1	C:integral component of membrane		IPR007248 (PFAM); PTHR11266:SF18 (PANTHER); IPR007248 (PANTHER)
RC_Nbv3K585687006	1.102	0.005518	CUST_12482_PI429860205	---NA---	530	<NA>			<NA>			no IPS match
RC_Nbv3K585671234	1.102	0.047139	CUST_8753_PI429860205	zeatin O-glucosyltransferase-like	224	20	2.94E-20	76.85%	<NA>			no IPS match
RC_Nbv3K725611992	1.102	0.00354	CUST_976_PI429860205	ethylene-responsive transcription factor 4-like	987	20	3.75E-137	74.45%	3	F:DNA binding; F:transcription factor activity, sequence-specific DNA binding; P:regulation of transcription, DNA-templated		IPR001471 (PRINTS); IPR001471 (SMART); IPR001471 (G3DSA:3.30.730.GENE3D); IPR001471 (PFAM); PTHR31677 (PANTHER); IPR001471 (PROSITE_PROFILES); IPR016177 (SUPERFAMILY)
RC_Nbv5tr6225286	1.102	0.00286	CUST_89476_PI429860205	<NA>	<NA>	<NA>	<NA>	<NA>	<NA>	<NA>	<NA>	<NA>
Nbv3K705821092	1.104	0.000154	CUST_83762_PI429860205	60S ribosomal L14-1	220	20	6.73E-22	98.65%	4	F:structural constituent of ribosome; P:ribosomal large subunit biogenesis; C:cytosolic large ribosomal subunit; P:translation		no IPS match
Nbv3K585719506	1.105	0.016595	CUST_64941_PI429860205	heat shock cognate 80	510	20	1.43E-79	97.55%	5	F:ATP binding; C:cytoplasm; F:unfolded protein binding; P:protein folding; P:response to stress		no IPS match
RC_Nbv3K745618391	1.105	0.011057	CUST_1728_PI429860205	<NA>	<NA>	<NA>	<NA>	<NA>	<NA>	<NA>	<NA>	<NA>
Nbv3K705827682	1.105	0.019906	CUST_84697_PI429860205	Bromodomain-containing 9	2264	20	0	74.65%	<NA>			no IPS match
Nbv3K585694082	1.105	0.006384	CUST_58111_PI429860205	---NA---	147	<NA>			<NA>			no IPS match
Nbv3K805660328	1.106	0.008543	CUST_51068_PI429860205	---NA---	176	<NA>			<NA>			no IPS match
Nbv3K605752380	1.106	0.001677	CUST_72578_PI429860205	WD repeat-containing 44-like	3204	20	0	82.45%	1	F:protein binding		IPR020472 (PRINTS); IPR001680 (SMART); IPR001680 (PFAM); IPR015943 (G3DSA:2.130.10.GENE3D); PTHR14221 (PANTHER); PTHR14221:SF1 (PANTHER); IPR017986 (PROSITE_PROFILES); IPR001680 (PROSITE_PROFILES); IPR001680 (PROSITE_PROFILES); IPR001680 (PROSITE_PROFILES); IPR001680 (PROSITE_PROFILES); IPR017986 (SUPERFAMILY)
Nbv5tr6226390	1.107	0.015183	CUST_94011_PI429860205	<NA>	<NA>	<NA>	<NA>	<NA>	<NA>	<NA>	<NA>	<NA>
RC_Nbv3K705823567	1.107	0.004563	CUST_41105_PI429860205	ubiquitin-conjugating enzyme E2 1-like	293	20	7.69E-7	0.93	4	F:nucleotide binding; F:ATP binding; C:membrane; C:integral component of membrane		no IPS match
Nbv3K725835029	1.107	0.001781	CUST_85682_PI429860205	60S ribosomal L28-1-like	524	20	3.19E-83	95.65%	3	F:structural constituent of ribosome; C:cytosolic large ribosomal subunit; P:translation		no IPS match
RC_Nbv3K785644395	1.107	0.020812	CUST_5034_PI429860205	<NA>	<NA>	<NA>	<NA>	<NA>	<NA>	<NA>	<NA>	<NA>
RC_Nbv3K725609066	1.107	0.010232	CUST_468_PI429860205	cleavage stimulating factor 64-like	1383	20	0	79.2%	1	P:mRNA 3'-end processing		IPR025742 (PFAM); IPR026896 (PFAM)
RC_Nbv3K585714340	1.108	0.021442	CUST_19867_PI429860205	<NA>	<NA>	<NA>	<NA>	<NA>	<NA>	<NA>	<NA>	<NA>
RC_Nbv3K625770786	1.108	0.010082	CUST_32766_PI429860205	LYR motif-containing 4	689	20	3.35E-52	89.9%	<NA>			IPR008011 (PFAM); PTHR13166 (PANTHER)
RC_Nbv3K585704494	1.109	0.015042	CUST_16711_PI429860205	60S ribosomal L18-2-like	466	20	2.31E-85	95.65%	5	F:RNA binding; F:structural constituent of ribosome; C:integral component of membrane; C:cytosolic large ribosomal subunit; P:translation		no IPS match
RC_Nbv3K725612728	1.109	0.005512	CUST_1078_PI429860205	mitochondrial carrier MTM1	1930	20	0	87.3%	<NA>			IPR023395 (G3DSA:1.50.40.GENE3D); IPR018108 (PFAM); PTHR24089 (PANTHER); PTHR24089:SF397 (PANTHER); PTHR24089:SF397 (PANTHER); PTHR24089 (PANTHER); IPR018108 (PROSITE_PROFILES); IPR018108 (PROSITE_PROFILES); IPR018108 (PROSITE_PROFILES); IPR023395 (SUPERFAMILY)
Nbv3K585701732	1.11	0.002483	CUST_59771_PI429860205	B-box zinc finger 22-like	1569	20	0	80.2%	5	C:nucleus; F:zinc ion binding; P:photomorphogenesis; F:transcription factor activity, transcription factor binding; P:regulation of transcription, DNA-templated		IPR000315 (SMART); IPR000315 (PFAM); PTHR31832 (PANTHER); PTHR31832:SF4 (PANTHER); IPR000315 (PROSITE_PROFILES); IPR000315 (PROSITE_PROFILES); SSF57845 (SUPERFAMILY)
RC_Nbv3K585712356	1.111	0.015617	CUST_19234_PI429860205	growth-regulating factor 9	635	20	1.93E-98	66.15%	3	C:nucleus; P:transcription, DNA-templated; P:developmental process		IPR014977 (PFAM); IPR031137 (PANTHER); PTHR31602:SF3 (PANTHER); IPR014977 (PROSITE_PROFILES)
RC_Nbv3K585733289	1.111	0.033188	CUST_25329_PI429860205	auxin response factor 5	3687	20	0	82.2%	11	P:root development; C:nucleus; F:identical protein binding; P:flower development; C:membrane; F:transcription regulatory region DNA binding; P:regulation of transcription, DNA-templated; P:leaf vascular tissue pattern formation; P:meristem development; P:auxin-activated signaling pathway; P:longitudinal axis specification		IPR003340 (SMART); IPR010525 (PFAM); IPR033389 (PFAM); IPR015300 (G3DSA:2.40.330.GENE3D); IPR003340 (PFAM); PTHR31384:SF10 (PANTHER); PTHR31384 (PANTHER); PTHR31384:SF10 (PANTHER); PTHR31384 (PANTHER); IPR000270 (PROSITE_PROFILES); IPR003340 (PROSITE_PROFILES); SSF54277 (SUPERFAMILY); IPR015300 (SUPERFAMILY)
Nbv3K685817761	1.111	0.007588	CUST_83281_PI429860205	<NA>	<NA>	<NA>	<NA>	<NA>	<NA>	<NA>	<NA>	<NA>
RC_Nbv3K705830576	1.112	0.005167	CUST_42249_PI429860205	probable LRR receptor-like serine threonine- kinase At4g36180	1552	20	0	86.55%	1	F:protein binding		PR00019 (PRINTS); IPR003591 (SMART); IPR032675 (G3DSA:3.80.10.GENE3D); IPR001611 (PFAM); IPR032675 (G3DSA:3.80.10.GENE3D); PTHR27000:SF169 (PANTHER); PTHR27000 (PANTHER); IPR032675 (SUPERFAMILY)
RC_Nbv3K605746806	1.113	0.009434	CUST_28056_PI429860205	---NA---	380	<NA>			<NA>			no IPS match
Nbv3K585686286	1.114	0.01346	CUST_56312_PI429860205	<NA>	<NA>	<NA>	<NA>	<NA>	<NA>	<NA>	<NA>	<NA>
RC_Nbv3K665799282	1.114	0.000638	CUST_37405_PI429860205	RNA-binding 1-like isoform X1	1145	20	2.58E-132	0.95	3	F:nucleotide binding; F:snRNA binding; P:mRNA splicing, via spliceosome		IPR000504 (SMART); IPR000504 (PFAM); IPR012677 (G3DSA:3.30.70.GENE3D); IPR024888 (PANTHER); PTHR10501:SF24 (PANTHER); IPR000504 (PROSITE_PROFILES); IPR012677 (SUPERFAMILY)
RC_Nbv3K585735278	1.115	0.017833	CUST_25781_PI429860205	carbamoyl-phosphate synthase large chloroplastic-like	791	20	1.89E-64	90.5%	<NA>			IPR011607 (SMART); IPR011607 (G3DSA:3.40.50.GENE3D); IPR011607 (PFAM); PTHR11405:SF47 (PANTHER); PTHR11405 (PANTHER); IPR011607 (SUPERFAMILY)
Nbv3K745620155	1.116	0.00148	CUST_45943_PI429860205	---NA---	172	<NA>			<NA>			no IPS match
Nbv3K585721681	1.117	0.001107	CUST_65579_PI429860205	---NA---	1692	<NA>			<NA>			no IPS match
Nbv3K745629251	1.119	0.003108	CUST_47360_PI429860205	nuclear transport factor 2-like	425	20	3.95E-62	92.55%	6	C:nuclear envelope; P:protein import into nucleus; C:cytosol; F:protein transporter activity; F:Ran GTPase binding; C:plasma membrane		no IPS match
RC_Nbv3K725613194	1.119	0.000462	CUST_1147_PI429860205	mitochondrial dicarboxylate tricarboxylate transporter DTC	1126	20	4.23E-174	96.8%	<NA>			IPR018108 (PFAM); IPR023395 (G3DSA:1.50.40.GENE3D); PTHR24089:SF266 (PANTHER); PTHR24089 (PANTHER); IPR018108 (PROSITE_PROFILES); IPR018108 (PROSITE_PROFILES); IPR018108 (PROSITE_PROFILES); IPR023395 (SUPERFAMILY)
Nbv3K585669364	1.12	0.005752	CUST_52552_PI429860205	---NA---	317	<NA>			<NA>			no IPS match
RC_Nbv3K625774708	1.12	0.00917	CUST_33528_PI429860205	AC091627_7 I-box binding identical	859	15	9.93E-88	68.87%	<NA>			no IPS match
RC_Nbv3K585682979	1.121	0.007759	CUST_11510_PI429860205	<NA>	<NA>	<NA>	<NA>	<NA>	<NA>	<NA>	<NA>	<NA>
Nbv3K585713797	1.121	0.000745	CUST_63262_PI429860205	thiol:disulfide interchange homolog isoform X1	1031	20	3.7E-126	78.45%	9	F:protein disulfide oxidoreductase activity; P:glycerol ether metabolic process; F:oxidoreductase activity, acting on a sulfur group of donors, disulfide as acceptor; P:cellular response to oxidative stress; P:cell redox homeostasis; P:oxidation-reduction process; P:protein folding; P:sulfate assimilation; C:plastid		IPR012336 (G3DSA:3.40.30.GENE3D); IPR013766 (PFAM); IPR005746 (PANTHER); PTHR10438:SF241 (PANTHER); IPR012336 (SUPERFAMILY)
RC_Nbv3K645788571	1.121	0.001199	CUST_35926_PI429860205	Transcription initiation factor TFIID subunit	2509	20	0	70.15%	<NA>			IPR007789 (PFAM); PTHR33671 (PANTHER); PTHR33671:SF3 (PANTHER); PTHR33671:SF3 (PANTHER); PTHR33671 (PANTHER)
RC_Nbv3K585720469	1.122	0.000491	CUST_21851_PI429860205	PREDICTED: uncharacterized protein LOC104211372	578	20	1.61E-96	92.4%	2	C:cell wall; C:plasma membrane		IPR006946 (PFAM); PTHR31265:SF2 (PANTHER); PTHR31265 (PANTHER)
Nbv3K585736059	1.123	0.004252	CUST_69480_PI429860205	<NA>	<NA>	<NA>	<NA>	<NA>	<NA>	<NA>	<NA>	<NA>
RC_Nbv3K665806738	1.123	0.000592	CUST_38720_PI429860205	PREDICTED: uncharacterized protein LOC100241958	411	20	9.12E-10	61.3%	<NA>			PTHR35282 (PANTHER)
RC_Nbv3K585700312	1.123	0.018985	CUST_15592_PI429860205	DEAD-box ATP-dependent RNA helicase 56-like isoform X1	918	14	3.26E-49	64.5%	<NA>			no IPS match
Nbv3K765642737	1.124	0.049294	CUST_49049_PI429860205	<NA>	<NA>	<NA>	<NA>	<NA>	<NA>	<NA>	<NA>	<NA>
Nbv3K745620548	1.125	0.008064	CUST_46000_PI429860205	SUMO-conjugating enzyme UBC9	269	20	2.3E-14	99.1%	4	F:ATP binding; P:metabolic process; C:integral component of membrane; F:ligase activity		no IPS match
RC_Nbv3K805663147	1.125	0.000993	CUST_7071_PI429860205	actin-depolymerizing factor 2-like	163	20	2.8E-7	98.95%	4	F:actin binding; P:actin filament depolymerization; C:actin cytoskeleton; C:intracellular		no IPS match
RC_Nbv3K805658138	1.125	0.00782	CUST_6544_PI429860205	polyadenylate-binding 2-like	1239	20	0	95.4%	<NA>			no IPS match
RC_Nbv3K705826202	1.125	0.005524	CUST_41518_PI429860205	chromatin modification-related EAF1 B-like isoform X1	1008	20	1.35E-75	77.15%	<NA>			no IPS match
Nbv3K645785181	1.125	0.00639	CUST_78120_PI429860205	ARF guanine-nucleotide exchange factor GNOM-like	4931	20	0	91.5%	3	F:ARF guanyl-nucleotide exchange factor activity; P:regulation of ARF protein signal transduction; F:binding		IPR000904 (SMART); G3DSA:1.10.220.20 (GENE3D); IPR000904 (PFAM); IPR032691 (PFAM); IPR023394 (G3DSA:1.10.1000.GENE3D); PTHR10663 (PANTHER); PTHR10663:SF210 (PANTHER); IPR000904 (PROSITE_PROFILES); IPR016024 (SUPERFAMILY); IPR000904 (SUPERFAMILY)
RC_Nbv3K725842314	1.126	0.005974	CUST_43677_PI429860205	F-box kelch-repeat At1g51550	987	20	5.66E-136	83.9%	3	F:protein binding; P:metabolic process; F:ligase activity		IPR015915 (G3DSA:2.120.10.GENE3D); PF13418 (PFAM); PTHR23244 (PANTHER); PTHR23244:SF324 (PANTHER); PTHR23244:SF324 (PANTHER); PTHR23244 (PANTHER); SSF117281 (SUPERFAMILY)
RC_Nbv3K725615552	1.127	0.01652	CUST_1439_PI429860205	RPM1-interacting 4-like isoform X2	477	20	4.48E-26	74.7%	<NA>			no IPS match
Nbv3K585735309	1.128	0.00123	CUST_69316_PI429860205	uncharacterized GPI-anchored At4g28100	738	20	1.22E-83	89.8%	<NA>			PTHR34056:SF3 (PANTHER); PTHR34056 (PANTHER)
RC_Nbv3K625772887	1.129	0.01414	CUST_33268_PI429860205	FIP1[V]	599	20	2.51E-57	76.3%	2	F:identical protein binding; F:RNA binding		PTHR36884 (PANTHER)
Nbv3K805659298	1.129	0.012555	CUST_50931_PI429860205	NADH dehydrogenase [ubiquinone] iron-sulfur mitochondrial	662	20	8.75E-84	99.35%	7	F:quinone binding; F:metal ion binding; C:mitochondrion; C:integral component of membrane; F:NADH dehydrogenase (ubiquinone) activity; F:4 iron, 4 sulfur cluster binding; P:ATP synthesis coupled electron transport	EC:1.6.5.3	IPR006137 (G3DSA:3.40.50.GENE3D); IPR006137 (PFAM); IPR006138 (TIGRFAM); PTHR11995:SF19 (PANTHER); PTHR11995 (PANTHER); SSF56770 (SUPERFAMILY)
Nbv3K805660589	1.129	0.000608	CUST_51096_PI429860205	NADH dehydrogenase [ubiquinone] iron-sulfur mitochondrial	453	20	1.04E-59	0.91	4	C:mitochondrial respiratory chain complex I; F:cytochrome-c oxidase activity; P:mitochondrial electron transport, NADH to ubiquinone; P:hydrogen ion transmembrane transport	EC:1.9.3.1	IPR019401 (G3DSA:2.60.260.GENE3D); IPR019401 (PFAM); PTHR13156 (PANTHER)
Nbv3K645778291	1.129	0.039499	CUST_77039_PI429860205	chloroplastic-like	419	20	1.69E-46	71.35%	<NA>			no IPS match
Nbv3K645777510	1.129	0.004079	CUST_76929_PI429860205	---NA---	315	<NA>			<NA>			no IPS match
Nbv3K625760959	1.129	0.00191	CUST_74091_PI429860205	---NA---	301	<NA>			<NA>			no IPS match
RC_Nbv3K605742159	1.13	0.016806	CUST_27252_PI429860205	sphingolipid delta(4)-desaturase DES1-like	156	20	4e-23	89.7%	4	F:sphingolipid delta-4 desaturase activity; C:integral component of membrane; P:oxidation-reduction process; P:sphingolipid biosynthetic process		no IPS match
RC_Nbv3K665795234	1.13	0.009015	CUST_36889_PI429860205	---NA---	349	<NA>			<NA>			no IPS match
Nbv3K685809961	1.131	0.001531	CUST_82018_PI429860205	PREDICTED: uncharacterized protein LOC104237298	140	2	1.79E-5	0.88	<NA>			no IPS match
Nbv3K585736978	1.131	0.001578	CUST_69686_PI429860205	ABC transporter A family member 1 isoform X2	267	2	4.32E-5	82.5%	<NA>			no IPS match
Nbv3K585729484	1.131	0.004004	CUST_67775_PI429860205	---NA---	7367	<NA>			2	F:protein binding; F:kinase activity		SM01345 (SMART); IPR000403 (SMART); IPR003152 (SMART); IPR003152 (PFAM); IPR000403 (PFAM); G3DSA:3.30.1010.10 (GENE3D); IPR000403 (G3DSA:1.10.1070.GENE3D); PTHR11139 (PANTHER); PTHR11139:SF71 (PANTHER); PTHR11139 (PANTHER); IPR000403 (PROSITE_PROFILES); IPR003152 (PROSITE_PROFILES); IPR014009 (PROSITE_PROFILES); IPR011009 (SUPERFAMILY)
Nbv3K645782086	1.132	0.019851	CUST_77569_PI429860205	probable inactive receptor kinase At1g48480	606	20	1.86E-31	87.45%	4	F:tau-protein kinase activity; F:ATP binding; C:integral component of membrane; P:protein phosphorylation	EC:2.7.11.26	no IPS match
Nbv3K625765733	1.132	0.006458	CUST_74766_PI429860205	PREDICTED: uncharacterized protein LOC104091925	630	20	1.88E-40	94.8%	1	C:mitochondrial respiratory chain complex I		PTHR34286 (PANTHER)
RC_Nbv3K585695552	1.133	0.004076	CUST_2231_PI429860210	DNA-binding HEXBP- partial	161	2	4.77E-4	0.7	<NA>			no IPS match
RC_Nbv3K745628674	1.133	0.008978	CUST_3207_PI429860205	chloroplastic-like	906	20	1.07E-92	85.05%	<NA>			IPR021602 (PFAM); G3DSA:3.10.450.40 (GENE3D); PTHR33415 (PANTHER); PTHR33415:SF3 (PANTHER)
Nbv3K585700331	1.134	0.048541	CUST_59486_PI429860205	arogenate dehydrogenase chloroplastic-like	1360	20	0	87.05%	4	P:tyrosine biosynthetic process; P:oxidation-reduction process; F:prephenate dehydrogenase activity; F:prephenate dehydrogenase (NADP+) activity		IPR016040 (G3DSA:3.40.50.GENE3D); IPR003099 (PFAM); PTHR11811:SF36 (PANTHER); PTHR11811 (PANTHER); IPR003099 (PROSITE_PROFILES); IPR016040 (SUPERFAMILY)
Nbv3K585709437	1.136	0.002747	CUST_61999_PI429860205	---NA---	451	<NA>			<NA>			no IPS match
RC_Nbv3K725612677	1.136	0.003061	CUST_1067_PI429860205	ADP-ribosylation factor 1	929	20	1.85E-108	98.2%	6	F:GTP binding; P:small GTPase mediated signal transduction; P:metabolic process; P:protein transport; C:intracellular; F:hydrolase activity		IPR006689 (PRINTS); SM00177 (SMART); SM00178 (SMART); SM00175 (SMART); IPR005225 (TIGRFAM); IPR006689 (PFAM); IPR027417 (G3DSA:3.40.50.GENE3D); PTHR11711:SF181 (PANTHER); PTHR11711 (PANTHER); IPR024156 (PROSITE_PROFILES); IPR027417 (SUPERFAMILY)
Nbv3K725837206	1.137	0.029265	CUST_85900_PI429860205	<NA>	<NA>	<NA>	<NA>	<NA>	<NA>	<NA>	<NA>	<NA>
RC_Nbv3K745628320	1.137	0.003189	CUST_101_PI429860210	<NA>	<NA>	<NA>	<NA>	<NA>	<NA>	<NA>	<NA>	<NA>
RC_Nbv3K585700917	1.138	0.001126	CUST_15718_PI429860205	U1 small nuclear ribonucleo 70 kDa-like [Erythranthe guttata]	332	20	7.88E-49	73.3%	<NA>			PTHR34542:SF1 (PANTHER); PTHR34542 (PANTHER)
Nbv3K625761204	1.138	0.002582	CUST_74129_PI429860205	Transferases,folic acid binding	738	20	5.3E-101	86.25%	4	F:ATP binding; P:ribosomal large subunit biogenesis; F:protein kinase activity; P:protein phosphorylation		IPR019191 (PFAM); PTHR28532 (PANTHER)
Nbv3K585666844	1.138	0.00485	CUST_51985_PI429860205	outer envelope pore chloroplastic-like	277	20	1.68E-22	81.9%	1	C:plastid		no IPS match
Nbv3K725616378	1.139	0.005512	CUST_45517_PI429860205	33 kDa chaperonin	328	20	8.37E-45	94.4%	<NA>			PTHR36724:SF1 (PANTHER); PTHR36724 (PANTHER)
Nbv3K745624626	1.14	0.00704	CUST_46622_PI429860205	---NA---	1131	<NA>			2	F:nucleotide binding; F:nucleic acid binding		IPR012677 (G3DSA:3.30.70.GENE3D); PTHR22792:SF52 (PANTHER); PTHR22792 (PANTHER); PTHR22792:SF52 (PANTHER); PTHR22792 (PANTHER); IPR000504 (PROSITE_PROFILES); IPR012677 (SUPERFAMILY)
RC_Nbv3K645791722	1.141	0.011973	CUST_36422_PI429860205	pentatricopeptide repeat-containing At4g14820	279	20	1.19E-57	92.8%	<NA>			no IPS match
RC_Nbv3K585712599	1.142	0.011028	CUST_19313_PI429860205	<NA>	<NA>	<NA>	<NA>	<NA>	<NA>	<NA>	<NA>	<NA>
Nbv3K725609937	1.142	0.006373	CUST_44507_PI429860205	PREDICTED: uncharacterized protein LOC104218945, partial	4928	20	0	88.75%	1	F:protein binding		IPR003169 (SMART); IPR003169 (G3DSA:3.30.1490.GENE3D); IPR003169 (PFAM); PTHR14445 (PANTHER); PTHR14445:SF43 (PANTHER); IPR003169 (PROSITE_PROFILES); IPR003169 (SUPERFAMILY)
RC_Nbv3K585712308	1.144	0.002463	CUST_19215_PI429860205	<NA>	<NA>	<NA>	<NA>	<NA>	<NA>	<NA>	<NA>	<NA>
RC_Nbv3K585706016	1.144	0.018901	CUST_17173_PI429860205	ankyrin repeat SKIP35-like isoform X1	2223	20	0	85.45%	<NA>			PTHR36024:SF1 (PANTHER); PTHR36024 (PANTHER)
Nbv3K625759454	1.145	0.001144	CUST_73874_PI429860205	---NA---	153	<NA>			<NA>			no IPS match
Nbv3K625772758	1.146	0.000965	CUST_76172_PI429860205	40S ribosomal S14-2	708	20	1.62E-82	98.35%	7	P:maturation of SSU-rRNA from tricistronic rRNA transcript (SSU-rRNA, 5.8S rRNA, LSU-rRNA); F:structural constituent of ribosome; F:mRNA 5'-UTR binding; C:cytosolic small ribosomal subunit; P:ribosomal small subunit assembly; F:small ribosomal subunit rRNA binding; P:translation		IPR001971 (PFAM); IPR001971 (G3DSA:3.30.420.GENE3D); IPR001971 (PIRSF); PTHR11759:SF12 (PANTHER); IPR001971 (PANTHER); SSF53137 (SUPERFAMILY)
Nbv3K725613738	1.146	0.021288	CUST_45173_PI429860205	NRT1 PTR FAMILY -like	2431	20	0	91.1%	3	C:membrane; P:transport; F:transporter activity		G3DSA:1.20.1250.20 (GENE3D); IPR000109 (PFAM); G3DSA:1.20.1250.20 (GENE3D); IPR000109 (PANTHER); PTHR11654:SF154 (PANTHER); IPR020846 (SUPERFAMILY)
RC_Nbv3K645785864	1.146	0.025157	CUST_35332_PI429860205	loricrin-like isoform X2	2895	20	0	79.85%	<NA>			PTHR31827:SF14 (PANTHER); PTHR31827:SF14 (PANTHER); PTHR31827 (PANTHER)
Nbv3K805663552	1.147	0.00132	CUST_51373_PI429860205	NADH dehydrogenase [ubiquinone] iron-sulfur mitochondrial	165	10	8.84E-17	81.6%	6	C:mitochondrial respiratory chain complex I; F:cytochrome-c oxidase activity; P:mitochondrial electron transport, NADH to ubiquinone; C:mitochondrion; P:hydrogen ion transmembrane transport; C:mitochondrial envelope		no IPS match
RC_Nbv3K805662805	1.147	0.006243	CUST_7045_PI429860205	---NA---	151	<NA>			<NA>			no IPS match
RC_Nbv3K805660760	1.147	0.026567	CUST_6847_PI429860205	probable aquaporin PIP-type pTOM75	410	20	2.41E-90	97.2%	<NA>			no IPS match
Nbv3K685815882	1.147	0.021442	CUST_82963_PI429860205	---NA---	656	<NA>			<NA>			IPR010820 (PFAM); PTHR31805 (PANTHER); PTHR31805:SF3 (PANTHER)
Nbv3K585687722	1.148	0.016543	CUST_56663_PI429860205	---NA---	480	<NA>			<NA>			no IPS match
RC_Nbv3K705827385	1.149	0.00775	CUST_41734_PI429860205	replication factor C subunit 2	1305	20	0	95.95%	6	F:ATP binding; F:DNA clamp loader activity; F:DNA-directed DNA polymerase activity; P:DNA-dependent DNA replication; P:DNA biosynthetic process; C:DNA replication factor C complex	EC:2.7.7.7	IPR003593 (SMART); IPR027417 (G3DSA:3.40.50.GENE3D); IPR003959 (PFAM); IPR013748 (PFAM); G3DSA:1.20.272.10 (GENE3D); G3DSA:1.10.8.60 (GENE3D); PTHR11669 (PANTHER); PTHR11669:SF17 (PANTHER); IPR008921 (SUPERFAMILY); IPR027417 (SUPERFAMILY)
Nbv3K585701545	1.149	0.00216	CUST_59741_PI429860205	---NA---	626	<NA>			<NA>			no IPS match
RC_Nbv3K765636973	1.149	0.005527	CUST_4166_PI429860205	ribonuclease 2-like isoform X2	1123	20	1.17E-163	85.45%	2	F:RNA binding; F:ribonuclease T2 activity		IPR001568 (G3DSA:3.90.730.GENE3D); IPR001568 (PFAM); IPR001568 (PANTHER); PTHR11240:SF16 (PANTHER); IPR001568 (SUPERFAMILY)
Nbv3K785644141	1.151	0.029931	CUST_49186_PI429860205	<NA>	<NA>	<NA>	<NA>	<NA>	<NA>	<NA>	<NA>	<NA>
RC_Nbv3K785650686	1.151	0.004181	CUST_5754_PI429860205	<NA>	<NA>	<NA>	<NA>	<NA>	<NA>	<NA>	<NA>	<NA>
Nbv3K585726095	1.151	0.019095	CUST_66874_PI429860205	GMP synthase [glutamine-hydrolyzing]	1821	20	0	92.65%	4	F:ATP binding; F:GMP synthase (glutamine-hydrolyzing) activity; F:pyrophosphatase activity; P:GMP biosynthetic process		IPR029062 (G3DSA:3.40.50.GENE3D); G3DSA:3.30.300.10 (GENE3D); IPR001674 (TIGRFAM); IPR001674 (PFAM); IPR017926 (PFAM); IPR014729 (G3DSA:3.40.50.GENE3D); PTHR11922 (PANTHER); PTHR11922:SF2 (PANTHER); IPR025777 (PROSITE_PROFILES); IPR017926 (PROSITE_PROFILES); SSF52402 (SUPERFAMILY); SSF54810 (SUPERFAMILY); IPR029062 (SUPERFAMILY)
RC_Nbv3K765632709	1.152	0.006487	CUST_3597_PI429860205	Membrane insertase	498	20	5.29E-56	85.85%	<NA>			no IPS match
RC_Nbv5tr6227061	1.152	0.015995	CUST_89417_PI429860205	pentatricopeptide repeat-containing At3g18840	2519	20	2.6E-115	84.5%	<NA>			IPR002885 (PFAM); IPR002885 (TIGRFAM); PTHR24015:SF714 (PANTHER); PTHR24015 (PANTHER)
Nbv3K685812977	1.154	0.000493	CUST_82393_PI429860205	transcription factor TCP8-like	869	20	6.1E-154	81.25%	1	P:regulation of leaf development		IPR005333 (PFAM); PTHR31072:SF21 (PANTHER); PTHR31072 (PANTHER); IPR017887 (PROSITE_PROFILES)
RC_Nbv3K585725315	1.154	0.001874	CUST_23397_PI429860205	---NA---	1734	<NA>			2	F:transmembrane transporter activity; C:integral component of membrane		IPR030184 (PANTHER); PTHR31218:SF35 (PANTHER)
RC_Nbv3K685813852	1.154	0.001574	CUST_39677_PI429860205	---NA---	3153	<NA>			4	P:nucleocytoplasmic transport; F:protein transporter activity; P:intracellular protein transport; F:Ran GTPase binding		IPR001494 (SMART); PF13513 (PFAM); IPR001494 (PFAM); IPR011989 (G3DSA:1.25.10.GENE3D); IPR027140 (PTHR10527:PANTHER); PTHR10527 (PANTHER); IPR001494 (PROSITE_PROFILES); IPR016024 (SUPERFAMILY)
Nbv3K585694387	1.154	0.010742	CUST_58163_PI429860205	Dipeptide transport ATP-binding dppF	530	20	2.03E-57	86.85%	<NA>			PTHR33622 (PANTHER); PTHR33622:SF3 (PANTHER)
Nbv3K585733094	1.154	0.003225	CUST_68773_PI429860205	PREDICTED: uncharacterized protein LOC104246594 isoform X1	4223	20	0	85.25%	1	P:nuclear-transcribed mRNA catabolic process, nonsense-mediated decay		IPR019354 (PFAM); IPR028802 (PTHR13091:PANTHER); PTHR13091 (PANTHER); PTHR13091 (PANTHER); PTHR13091 (PANTHER); IPR028802 (PTHR13091:PANTHER); IPR028802 (PTHR13091:PANTHER); IPR028802 (PTHR13091:PANTHER); PTHR13091 (PANTHER)
RC_Nbv3K585676168	1.155	0.000361	CUST_9865_PI429860205	---NA---	670	<NA>			<NA>			no IPS match
RC_Nbv3K585720134	1.155	0.001133	CUST_21754_PI429860205	NADH dehydrogenase [ubiquinone] iron-sulfur mitochondrial	760	20	1.53E-125	89.35%	7	F:quinone binding; F:metal ion binding; C:mitochondrion; F:NADH dehydrogenase (ubiquinone) activity; P:oxidation-reduction process; F:4 iron, 4 sulfur cluster binding; C:respiratory chain	EC:1.6.5.3	IPR006137 (PFAM); IPR006138 (TIGRFAM); IPR006137 (G3DSA:3.40.50.GENE3D); PTHR11995:SF19 (PANTHER); PTHR11995 (PANTHER); SSF56770 (SUPERFAMILY)
RC_Nbv3K765640711	1.155	0.003994	CUST_4701_PI429860205	ADP,ATP carrier mitochondrial	1068	20	0	95.7%	6	P:transmembrane transport; F:structural constituent of ribosome; C:integral component of membrane; C:mitochondrial inner membrane; F:transporter activity; P:translation		no IPS match
Nbv3K785655275	1.155	0.03438	CUST_50446_PI429860205	<NA>	<NA>	<NA>	<NA>	<NA>	<NA>	<NA>	<NA>	<NA>
RC_Nbv3K585708684	1.156	0.004079	CUST_18005_PI429860205	<NA>	<NA>	<NA>	<NA>	<NA>	<NA>	<NA>	<NA>	<NA>
RC_Nbv3K685814827	1.157	0.040744	CUST_39863_PI429860205	U-box domain-containing 12-like	1598	20	0	78.9%	3	C:nucleus; F:protein binding; C:cytoplasm		IPR000225 (SMART); IPR011989 (G3DSA:1.25.10.GENE3D); PTHR23315:SF59 (PANTHER); PTHR23315 (PANTHER); IPR000225 (PROSITE_PROFILES); IPR016024 (SUPERFAMILY)
RC_Nbv3K585681763	1.157	0.032943	CUST_11219_PI429860205	<NA>	<NA>	<NA>	<NA>	<NA>	<NA>	<NA>	<NA>	<NA>
Nbv3K585727732	1.157	0.003714	CUST_67345_PI429860205	scarecrow 22	2123	20	0	72.4%	<NA>			no IPS match
Nbv3K645789925	1.157	0.000784	CUST_79038_PI429860205	mediator of RNA polymerase II transcription subunit 12	5268	20	0	83.8%	<NA>			PTHR13992 (PANTHER); PTHR13992:SF25 (PANTHER); PTHR13992 (PANTHER); PTHR13992:SF25 (PANTHER)
RC_Nbv3K785653237	1.158	0.000592	CUST_6026_PI429860205	40S ribosomal S28	214	20	7.19E-22	94.85%	4	P:rRNA export from nucleus; F:structural constituent of ribosome; C:cytosolic small ribosomal subunit; P:translation		no IPS match
Nbv3K725840982	1.158	0.0015	CUST_86359_PI429860205	dihydroflavonol-4-reductase	384	20	2.36E-35	92.2%	<NA>			no IPS match
Nbv3K585666360	1.159	0.006143	CUST_51884_PI429860205	NADH dehydrogenase [ubiquinone] iron-sulfur mitochondrial	330	20	4.45E-30	89.15%	7	F:quinone binding; F:metal ion binding; C:mitochondrion; C:integral component of membrane; F:NADH dehydrogenase (ubiquinone) activity; F:4 iron, 4 sulfur cluster binding; P:ATP synthesis coupled electron transport	EC:1.6.5.3	no IPS match
Nbv3K585717836	1.161	0.001781	CUST_64451_PI429860205	late blight resistance homolog R1A-3 isoform X11	1929	20	5.02E-43	63.5%	<NA>			no IPS match
Nbv3K585724966	1.162	0.001507	CUST_66547_PI429860205	<NA>	<NA>	<NA>	<NA>	<NA>	<NA>	<NA>	<NA>	<NA>
RC_Nbv3K585731927	1.162	0.003026	CUST_25073_PI429860205	ganglioside-induced differentiation-associated 2-like	636	20	5.07E-110	86.25%	<NA>			no IPS match
RC_Nbv3K625769565	1.162	0.027126	CUST_32476_PI429860205	<NA>	<NA>	<NA>	<NA>	<NA>	<NA>	<NA>	<NA>	<NA>
RC_Nbv3K585672156	1.163	0.004168	CUST_8976_PI429860205	---NA---	719	<NA>			<NA>			no IPS match
Nbv3K585694799	1.163	0.002463	CUST_58271_PI429860205	regulator of telomere elongation helicase 1 isoform X1	3403	20	0	94.4%	7	C:nucleus; F:DNA binding; F:ATP binding; P:DNA duplex unwinding; C:mitochondrion; F:ATP-dependent DNA helicase activity; P:nucleobase-containing compound metabolic process		IPR006554 (SMART); IPR006555 (SMART); IPR010614 (PFAM); IPR027417 (G3DSA:3.40.50.GENE3D); IPR013020 (TIGRFAM); IPR006555 (PFAM); PTHR11472:SF34 (PANTHER); PTHR11472 (PANTHER); IPR014013 (PROSITE_PROFILES); IPR027417 (SUPERFAMILY)
RC_Nbv3K685818649	1.164	0.02479	CUST_40523_PI429860205	PREDICTED: uncharacterized protein LOC107783365 isoform X2	3566	20	0	87.6%	<NA>			PTHR14445:SF43 (PANTHER); PTHR14445 (PANTHER); PTHR14445:SF43 (PANTHER); PTHR14445 (PANTHER)
RC_Nbv3K585703043	1.164	0.002178	CUST_16251_PI429860205	<NA>	<NA>	<NA>	<NA>	<NA>	<NA>	<NA>	<NA>	<NA>
Nbv3K585690057	1.165	0.015627	CUST_7264_PI429860210	PREDICTED: uncharacterized protein LOC104101691	187	20	1.87E-10	78.1%	<NA>			no IPS match
RC_Nbv3K665793293	1.167	0.018266	CUST_36647_PI429860205	<NA>	<NA>	<NA>	<NA>	<NA>	<NA>	<NA>	<NA>	<NA>
RC_Nbv3K605749877	1.168	0.002611	CUST_28660_PI429860205	histidine kinase 4	2810	20	0	90.25%	3	F:phosphorelay sensor kinase activity; P:phosphorelay signal transduction system; P:phosphorylation		IPR004358 (PRINTS); IPR003661 (SMART); IPR003594 (SMART); IPR001789 (SMART); IPR003661 (G3DSA:1.10.287.GENE3D); IPR003661 (PFAM); IPR003594 (PFAM); IPR001789 (PFAM); IPR006189 (PFAM); G3DSA:3.40.50.2300 (GENE3D); G3DSA:3.40.50.2300 (GENE3D); IPR003594 (G3DSA:3.30.565.GENE3D); PTHR24423 (PANTHER); PTHR24423:SF517 (PANTHER); PTHR24423:SF517 (PANTHER); PTHR24423 (PANTHER); IPR001789 (PROSITE_PROFILE…
Nbv3K605754135	1.168	0.035715	CUST_72949_PI429860205	OTU domain-containing 6B-like	1509	20	1.04E-140	88.8%	<NA>			IPR003323 (PFAM); PTHR12419 (PANTHER); PTHR12419:SF10 (PANTHER); IPR003323 (PROSITE_PROFILES); SSF54001 (SUPERFAMILY)
RC_Nbv3K805662568	1.17	0.000215	CUST_7013_PI429860205	60S acidic ribosomal P2-1-like	641	20	6.1E-36	85.95%	6	F:structural constituent of ribosome; P:cytoplasmic translation; C:cytosolic large ribosomal subunit; F:large ribosomal subunit rRNA binding; P:translational elongation; C:preribosome, large subunit precursor		PF00428 (PFAM); PTHR21141 (PANTHER)
Nbv3K805659833	1.17	0.001133	CUST_51023_PI429860205	ADP-ribosylation factor 1	940	20	2.14E-108	97.8%	6	F:GTP binding; P:small GTPase mediated signal transduction; P:metabolic process; P:protein transport; C:intracellular; F:hydrolase activity		IPR006689 (PRINTS); SM00177 (SMART); SM00178 (SMART); SM00175 (SMART); IPR005225 (TIGRFAM); IPR006689 (PFAM); IPR027417 (G3DSA:3.40.50.GENE3D); PTHR11711:SF181 (PANTHER); PTHR11711 (PANTHER); IPR024156 (PROSITE_PROFILES); IPR027417 (SUPERFAMILY)
Nbv3K645785701	1.17	0.006362	CUST_78222_PI429860205	scarecrow 14	2643	20	0	79.8%	<NA>			IPR005202 (PFAM); PTHR31636:SF54 (PANTHER); PTHR31636 (PANTHER); IPR005202 (PROSITE_PROFILES)
RC_Nbv3K585739964	1.171	0.002753	CUST_3577_PI429860210	<NA>	<NA>	<NA>	<NA>	<NA>	<NA>	<NA>	<NA>	<NA>
Nbv3K585676585	1.171	0.005238	CUST_6381_PI429860210	---NA---	678	<NA>			<NA>			no IPS match
RC_Nbv3K805662755	1.172	0.00159	CUST_7036_PI429860205	40S ribosomal S13	298	20	1.41E-54	98.4%	<NA>			no IPS match
Nbv3K745621508	1.173	0.006951	CUST_46124_PI429860205	lateral signaling target 2 homolog	501	20	5.17E-38	95.55%	<NA>			PTHR35713 (PANTHER); PTHR35713:SF1 (PANTHER)
RC_Nbv3K585717018	1.173	0.000424	CUST_20727_PI429860205	RNA helicase partial	1463	20	0	96.25%	2	F:nucleic acid binding; F:ATP binding		IPR001650 (SMART); IPR011545 (PFAM); IPR027417 (G3DSA:3.40.50.GENE3D); IPR027417 (G3DSA:3.40.50.GENE3D); IPR001650 (PFAM); PTHR24031 (PANTHER); PTHR24031:SF302 (PANTHER); IPR014001 (PROSITE_PROFILES); IPR001650 (PROSITE_PROFILES); IPR027417 (SUPERFAMILY)
Nbv3K625760895	1.174	0.001703	CUST_74080_PI429860205	---NA---	216	<NA>			<NA>			no IPS match
RC_Nbv3K745623378	1.175	0.000799	CUST_2386_PI429860205	probable 3-beta-hydroxysteroid-Delta(8),Delta(7)-isomerase	912	20	3.77E-142	87.6%	6	F:cholestenol delta-isomerase activity; C:integral component of membrane; F:C-8 sterol isomerase activity; P:sterol metabolic process; C:plasma membrane; P:regulation of gene silencing by miRNA	EC:5.3.3.5; EC:5.3.3	IPR007905 (PFAM); IPR007905 (PANTHER); PTHR14207:SF0 (PANTHER); IPR033118 (PROSITE_PROFILES)
RC_Nbv3K585716284	1.177	0.007985	CUST_20509_PI429860205	PRKR-interacting 1	318	20	1.71E-46	91.9%	<NA>			no IPS match
RC_Nbv3K625765244	1.177	0.005946	CUST_31619_PI429860205	---NA---	200	<NA>			<NA>			no IPS match
RC_Nbv3K585684228	1.177	0.008567	CUST_11830_PI429860205	transposon Tf2-1 poly isoform X1	2272	20	0	72.65%	<NA>			PTHR24559 (PANTHER); PTHR24559:SF186 (PANTHER); SSF56672 (SUPERFAMILY)
RC_Nbv5tr6239502	1.177	0.034127	CUST_90066_PI429860205	---NA---	338	<NA>			<NA>			no IPS match
RC_Nbv3K685815115	1.178	0.003539	CUST_39923_PI429860205	DNA-dependent metalloprotease WSS1-like	1281	20	0	84.8%	1	F:zinc ion binding		IPR001876 (SMART); IPR013536 (PFAM); IPR001876 (PFAM); PTHR23153 (PANTHER); PTHR23153:SF37 (PANTHER); IPR001876 (PROSITE_PROFILES); IPR001876 (PROSITE_PROFILES); IPR013536 (PROSITE_PROFILES); IPR001876 (SUPERFAMILY)
Nbv3K605748574	1.178	0.007243	CUST_71710_PI429860205	polyadenylate-binding 2-like	535	20	1.89E-13	95.8%	3	F:nucleotide binding; F:RNA binding; C:cytoplasm		no IPS match
RC_Nbv3K665801441	1.178	0.008267	CUST_37826_PI429860205	triacylglycerol lipase 2-like	1424	20	0	90.6%	2	F:hydrolase activity, acting on ester bonds; P:lipid metabolic process		IPR025483 (PIRSF); IPR022742 (PFAM); IPR006693 (PFAM); IPR029058 (G3DSA:3.40.50.GENE3D); PTHR11005:SF38 (PANTHER); PTHR11005 (PANTHER); IPR029058 (SUPERFAMILY)
Nbv3K665799914	1.178	0.001783	CUST_80413_PI429860205	argonaute 1-like	493	20	1.55E-73	82.65%	<NA>			no IPS match
RC_Nbv3K585711957	1.178	0.004054	CUST_19114_PI429860205	flocculation FLO11-like	1581	12	6.27E-154	85.5%	<NA>			SSF57997 (SUPERFAMILY)
RC_Nbv3K605751489	1.179	0.000888	CUST_29095_PI429860205	60S ribosomal L23	683	20	4.86E-88	99.85%	7	C:chloroplast; F:structural constituent of ribosome; P:embryo development ending in seed dormancy; C:cytosolic large ribosomal subunit; C:nucleolus; F:large ribosomal subunit rRNA binding; P:translation		IPR000218 (SMART); IPR000218 (G3DSA:2.40.150.GENE3D); IPR000218 (PFAM); IPR000218 (PANTHER); PTHR11761:SF10 (PANTHER); IPR000218 (SUPERFAMILY)
Nbv3K585724594	1.179	0.002197	CUST_66452_PI429860205	Remorin family isoform 3	1013	20	2.38E-99	90.65%	<NA>			IPR005516 (PFAM); PTHR31471:SF13 (PANTHER); PTHR31471 (PANTHER)
RC_Nbv3K745623963	1.179	0.03521	CUST_2467_PI429860205	<NA>	<NA>	<NA>	<NA>	<NA>	<NA>	<NA>	<NA>	<NA>
Nbv3K705832038	1.183	0.006418	CUST_85330_PI429860205	<NA>	<NA>	<NA>	<NA>	<NA>	<NA>	<NA>	<NA>	<NA>
RC_Nbv5tr6202281	1.183	0.001122	CUST_87385_PI429860205	chloroplastic-like	388	20	3.82E-75	87.7%	3	P:nucleoside metabolic process; F:amidophosphoribosyltransferase activity; P:purine nucleobase biosynthetic process	EC:2.4.2.14	no IPS match
Nbv3K585719234	1.183	0.000592	CUST_64849_PI429860205	60S ribosomal L38	482	20	7.64E-41	97.25%	5	F:RNA binding; F:structural constituent of ribosome; P:ribonucleoprotein complex assembly; C:cytosolic large ribosomal subunit; P:translation		IPR002675 (PFAM); IPR002675 (PANTHER); PTHR10965:SF3 (PANTHER); IPR002675 (PRODOM)
RC_Nbv3K585727343	1.184	0.000886	CUST_24018_PI429860205	---NA---	372	<NA>			<NA>			no IPS match
RC_Nbv3K725836104	1.185	0.014947	CUST_42911_PI429860205	<NA>	<NA>	<NA>	<NA>	<NA>	<NA>	<NA>	<NA>	<NA>
RC_Nbv3K585731256	1.186	0.007377	CUST_24927_PI429860205	<NA>	<NA>	<NA>	<NA>	<NA>	<NA>	<NA>	<NA>	<NA>
RC_Nbv3K725607576	1.187	0.004096	CUST_144_PI429860205	polyadenylate-binding 2-like	1314	20	0	93.2%	<NA>			no IPS match
RC_Nbv5tr6212608	1.187	0.031743	CUST_88562_PI429860205	furry homolog-like	3379	20	0	96.2%	1	F:binding		IPR025481 (PFAM); IPR029473 (PFAM); PTHR12295 (PANTHER); IPR016024 (SUPERFAMILY)
RC_Nbv3K585695580	1.188	0.002324	CUST_14457_PI429860205	cyclin D	1584	20	0	81.7%	2	C:nucleus; C:integral component of membrane		IPR004367 (SMART); IPR013763 (SMART); IPR006671 (PFAM); IPR013763 (G3DSA:1.10.472.GENE3D); IPR004367 (PFAM); IPR013763 (G3DSA:1.10.472.GENE3D); PTHR10177:SF242 (PANTHER); PTHR10177 (PANTHER); IPR013763 (SUPERFAMILY); IPR013763 (SUPERFAMILY)
RC_Nbv3K725612035	1.189	0.002647	CUST_983_PI429860205	auxin response factor 6-like isoform X1	2648	20	0	93.25%	<NA>			no IPS match
RC_Nbv3K585732081	1.19	0.001303	CUST_25105_PI429860205	60S ribosomal L12	793	20	7.96E-113	98.9%	5	F:structural constituent of ribosome; C:cytosolic large ribosomal subunit; F:rRNA binding; P:ribosomal large subunit assembly; P:translation		IPR000911 (SMART); IPR020783 (PFAM); IPR020783 (G3DSA:1.10.10.GENE3D); IPR020784 (G3DSA:3.30.1550.GENE3D); IPR020784 (PFAM); IPR000911 (PANTHER); PTHR11661:SF6 (PANTHER); IPR020783 (SUPERFAMILY); IPR020784 (SUPERFAMILY)
Nbv3K585673593	1.19	0.000665	CUST_53472_PI429860205	NADH dehydrogenase [ubiquinone] iron-sulfur mitochondrial-like	160	5	2.12E-11	87.2%	<NA>			no IPS match
RC_Nbv3K685810224	1.19	0.002623	CUST_39136_PI429860205	<NA>	<NA>	<NA>	<NA>	<NA>	<NA>	<NA>	<NA>	<NA>
Nbv3K585708176	1.191	0.011852	CUST_61623_PI429860205	nicotinamidase 2-like	1119	20	1.02E-129	87.85%	2	P:metabolic process; F:hydrolase activity		IPR000868 (G3DSA:3.40.50.GENE3D); IPR000868 (PFAM); PTHR11080:SF13 (PANTHER); PTHR11080 (PANTHER); IPR000868 (SUPERFAMILY)
RC_Nbv3K605751332	1.191	0.005487	CUST_29045_PI429860205	---NA---	5856	<NA>			3	C:mediator complex; F:RNA polymerase II transcription cofactor activity; P:regulation of transcription from RNA polymerase II promoter		IPR013947 (PFAM); PTHR12809 (PANTHER); PTHR12809:SF3 (PANTHER); PTHR12809:SF3 (PANTHER); PTHR12809 (PANTHER); PTHR12809:SF3 (PANTHER); PTHR12809 (PANTHER); PTHR12809 (PANTHER); PTHR12809:SF3 (PANTHER); PTHR12809:SF3 (PANTHER); PTHR12809 (PANTHER)
RC_Nbv3K585718453	1.191	0.008713	CUST_21199_PI429860205	homoserine kinase-like	1357	20	1.49E-155	92.8%	3	F:homoserine kinase activity; F:ATP binding; P:threonine metabolic process		PR00958 (PRINTS); IPR013750 (PFAM); IPR006204 (PFAM); IPR013750 (G3DSA:3.30.70.GENE3D); IPR000870 (TIGRFAM); IPR014721 (G3DSA:3.30.230.GENE3D); PTHR20861 (PANTHER); PTHR20861:SF1 (PANTHER); IPR013750 (SUPERFAMILY); IPR020568 (SUPERFAMILY)
Nbv3K585682683	1.192	0.003733	CUST_55514_PI429860205	argonaute 1-like	179	20	3.64E-10	0.95	<NA>			no IPS match
Nbv3K585729920	1.195	0.046625	CUST_67896_PI429860205	<NA>	<NA>	<NA>	<NA>	<NA>	<NA>	<NA>	<NA>	<NA>
RC_Nbv3K605746225	1.195	0.001199	CUST_27933_PI429860205	mRNA turnover 4 homolog	444	8	1.43E-6	99.5%	15	C:cytosolic ribosome; P:cytoplasmic translation; P:nuclear-transcribed mRNA catabolic process; P:ribosome biogenesis; C:cytosolic large ribosomal subunit; P:rRNA processing; C:nucleolus; C:ribosome; P:ribosomal large subunit assembly; F:large ribosomal subunit rRNA binding; C:intracellular; F:structural constituent of ribosome; C:intracellular ribonucleoprotein complex; C:cytosol; C:preribosome, …		no IPS match
RC_Nbv3K585706382	1.196	0.001449	CUST_17277_PI429860205	uncharacterized TPR repeat-containing At1g05150-like	474	20	3.76E-66	88.9%	3	F:calcium ion binding; P:metabolic process; F:transferase activity		SSF57850 (SUPERFAMILY)
Nbv3K805656187	1.198	0.001133	CUST_50522_PI429860205	---NA---	464	<NA>			<NA>			no IPS match
RC_Nbv3K645786968	1.199	0.001237	CUST_35568_PI429860205	<NA>	<NA>	<NA>	<NA>	<NA>	<NA>	<NA>	<NA>	<NA>
Nbv3K585727072	1.2	0.04581	CUST_67145_PI429860205	secoisolariciresinol dehydrogenase-like	1021	20	3.19E-165	88.4%	2	F:oxidoreductase activity; P:oxidation-reduction process		no IPS match
Nbv3K785645131	1.2	0.026022	CUST_49279_PI429860205	ethylene-responsive transcription factor ERF118-like	1263	20	7.5E-157	70.15%	<NA>			no IPS match
Nbv3K725607274	1.202	0.005073	CUST_44085_PI429860205	40S ribosomal S2-3-like	1052	20	3.79E-165	98.1%	4	F:RNA binding; F:structural constituent of ribosome; C:cytosolic small ribosomal subunit; P:translation		IPR005324 (PFAM); IPR014720 (G3DSA:3.30.160.GENE3D); IPR013810 (PFAM); IPR014721 (G3DSA:3.30.230.GENE3D); IPR005711 (TIGRFAM); PTHR13718:SF69 (PANTHER); IPR000851 (PANTHER); IPR013810 (PROSITE_PROFILES); SSF54768 (SUPERFAMILY); IPR020568 (SUPERFAMILY)
Nbv3K805660609	1.202	0.00037	CUST_51102_PI429860205	40S ribosomal S19-3-like	359	20	1.56E-24	96.05%	4	F:structural constituent of ribosome; C:cytosolic small ribosomal subunit; P:ribosomal small subunit assembly; P:translation		IPR011991 (SUPERFAMILY)
RC_Nbv3K585720056	1.202	0.002243	CUST_21725_PI429860205	transcription factor AS1	1423	20	0	89.55%	4	C:nucleus; F:DNA binding; P:transcription, DNA-templated; P:leaf formation		IPR001005 (SMART); IPR009057 (G3DSA:1.10.10.GENE3D); PF13921 (PFAM); IPR009057 (G3DSA:1.10.10.GENE3D); PTHR10641 (PANTHER); IPR031055 (PTHR10641:PANTHER); IPR017930 (PROSITE_PROFILES); IPR017930 (PROSITE_PROFILES); IPR009057 (SUPERFAMILY)
RC_Nbv3K605746844	1.203	0.001932	CUST_28064_PI429860205	probable aquaporin PIP-type pTOM75	238	11	6.13E-5	99.09%	<NA>			no IPS match
Nbv3K745619098	1.203	0.002582	CUST_45830_PI429860205	60S ribosomal L15-like	320	20	4.83E-16	99.85%	<NA>			no IPS match
Nbv3K585727091	1.204	0.001198	CUST_67149_PI429860205	60S ribosomal L13-1-like	1199	20	3.07E-134	95.1%	4	F:RNA binding; F:structural constituent of ribosome; C:cytosolic large ribosomal subunit; P:translation		IPR001380 (PFAM); PTHR11722:SF1 (PANTHER); IPR001380 (PANTHER)
RC_Nbv3K665802717	1.204	0.004054	CUST_38084_PI429860205	replication A 32 kDa subunit B-like isoform X2	1005	20	0	90.95%	5	C:nucleus; F:DNA binding; P:DNA repair; P:DNA replication; P:DNA recombination		IPR011991 (G3DSA:1.10.10.GENE3D); IPR012340 (G3DSA:2.40.50.GENE3D); IPR014892 (PFAM); IPR014646 (PIRSF); PTHR13989 (PANTHER); PTHR13989:SF20 (PANTHER); IPR012340 (SUPERFAMILY); IPR011991 (SUPERFAMILY)
RC_Nbv3K705830451	1.205	0.007042	CUST_42233_PI429860205	ADP-ribosylation factor 1	1161	20	2.97E-107	0.98	6	F:GTP binding; P:small GTPase mediated signal transduction; P:metabolic process; P:protein transport; C:intracellular; F:hydrolase activity		IPR006689 (PRINTS); SM00177 (SMART); SM00178 (SMART); SM00175 (SMART); IPR005225 (TIGRFAM); IPR006689 (PFAM); IPR027417 (G3DSA:3.40.50.GENE3D); PTHR11711:SF181 (PANTHER); PTHR11711 (PANTHER); IPR024156 (PROSITE_PROFILES); IPR027417 (SUPERFAMILY)
Nbv3K585715521	1.205	0.004665	CUST_63768_PI429860205	PREDICTED: uncharacterized protein LOC104232505	724	20	1.8E-101	85.7%	<NA>			PTHR34464 (PANTHER)
Nbv3K685811858	1.206	0.040557	CUST_82238_PI429860205	<NA>	<NA>	<NA>	<NA>	<NA>	<NA>	<NA>	<NA>	<NA>
RC_Nbv3K585734785	1.206	0.012577	CUST_25675_PI429860205	---NA---	324	<NA>			<NA>			no IPS match
RC_Nbv3K585670195	1.206	0.003077	CUST_8505_PI429860205	---NA---	117	<NA>			<NA>			no IPS match
Nbv3K765638680	1.207	0.048299	CUST_48538_PI429860205	secoisolariciresinol dehydrogenase-like	922	20	4.26E-165	88.3%	2	F:oxidoreductase activity; P:oxidation-reduction process		no IPS match
Nbv3K805660501	1.207	0.006079	CUST_51085_PI429860205	40S ribosomal S5	255	20	5.62E-49	91.45%	6	F:structural constituent of ribosome; C:cytosolic small ribosomal subunit; F:mRNA binding; P:ribosomal small subunit assembly; F:rRNA binding; P:translation		no IPS match
Nbv3K745627871	1.207	0.002071	CUST_47181_PI429860205	60S ribosomal L8-like	592	20	5.28E-72	99.95%	<NA>			no IPS match
Nbv3K585673083	1.208	0.038121	CUST_53365_PI429860205	<NA>	<NA>	<NA>	<NA>	<NA>	<NA>	<NA>	<NA>	<NA>
Nbv3K725839097	1.208	0.008827	CUST_86109_PI429860205	auxin response factor 8-like isoform X2	1333	20	0	91.75%	5	C:nucleus; F:DNA binding; F:protein binding; P:regulation of transcription, DNA-templated; P:auxin-activated signaling pathway		IPR033389 (PFAM); PTHR31384 (PANTHER); PTHR31384:SF2 (PANTHER); PTHR31384 (PANTHER); PTHR31384:SF2 (PANTHER); IPR000270 (PROSITE_PROFILES); SSF54277 (SUPERFAMILY)
Nbv5tr6234649	1.208	0.00347	CUST_94696_PI429860205	---NA---	911	<NA>			<NA>			PTHR34050:SF1 (PANTHER); PTHR34050 (PANTHER)
RC_Nbv3K605753553	1.21	0.002368	CUST_29595_PI429860205	U1 small nuclear ribonucleo 70 kDa-like [Erythranthe guttata]	721	20	3.24E-92	77.65%	<NA>			PTHR34542 (PANTHER); PTHR34542:SF1 (PANTHER)
RC_Nbv3K585722495	1.211	0.033151	CUST_22484_PI429860205	BRCA1-associated RING domain 1-like	1873	20	0	80.25%	20	P:positive regulation of histone acetylation; P:negative regulation of fatty acid biosynthetic process; P:maintenance of shoot apical meristem identity; P:negative regulation of histone acetylation; P:histone H3-K4 trimethylation; F:zinc ion binding; P:protein-DNA complex assembly; P:double-strand break repair via homologous recombination; P:regulation of meristem structural organization; P:posit…		IPR001357 (SMART); IPR001357 (G3DSA:3.40.50.GENE3D); IPR001357 (PFAM); IPR001357 (PFAM); PF13771 (PFAM); IPR001357 (G3DSA:3.40.50.GENE3D); IPR031099 (PANTHER); IPR001357 (PROSITE_PROFILES); IPR001357 (PROSITE_PROFILES); IPR001357 (SUPERFAMILY); IPR001357 (SUPERFAMILY)
RC_Nbv3K585718751	1.211	0.002119	CUST_21297_PI429860205	---NA---	1643	<NA>			1	F:protein binding		IPR000007 (PRINTS); IPR001810 (PFAM); IPR000007 (G3DSA:3.20.90.GENE3D); IPR000007 (PFAM); G3DSA:1.20.1280.50 (GENE3D); PTHR16517 (PANTHER); PTHR16517:SF31 (PANTHER); IPR001810 (SUPERFAMILY); IPR025659 (SUPERFAMILY)
Nbv3K585668734	1.211	0.009015	CUST_5841_PI429860210	---NA---	349	<NA>			<NA>			no IPS match
Nbv3K585703420	1.212	0.047045	CUST_60193_PI429860205	<NA>	<NA>	<NA>	<NA>	<NA>	<NA>	<NA>	<NA>	<NA>
RC_Nbv3K765639170	1.212	0.00775	CUST_4498_PI429860205	ninja-family mc410	2112	20	0	79.2%	1	P:signal transduction		IPR032308 (PFAM); PTHR31413:SF2 (PANTHER); IPR031307 (PANTHER)
RC_Nbv3K685819180	1.213	0.001846	CUST_40596_PI429860205	<NA>	<NA>	<NA>	<NA>	<NA>	<NA>	<NA>	<NA>	<NA>
RC_Nbv3K785644330	1.214	0.015689	CUST_5032_PI429860205	---NA---	253	<NA>			<NA>			no IPS match
Nbv3K705829200	1.214	0.002611	CUST_84962_PI429860205	CAMP-regulated phospho 19-related isoform 1	1137	20	1.41E-69	87.85%	1	C:plasma membrane		no IPS match
RC_Nbv3K585665565	1.214	0.007229	CUST_7392_PI429860205	PREDICTED: uncharacterized protein LOC104222771	870	20	9e-83	79.4%	<NA>			IPR001357 (G3DSA:3.40.50.GENE3D); IPR001357 (PROSITE_PROFILES); IPR001357 (SUPERFAMILY)
RC_Nbv3K585674873	1.214	0.000339	CUST_9568_PI429860205	40S ribosomal S24-1	314	20	2.05E-68	98.4%	5	F:nucleotide binding; P:maturation of SSU-rRNA from tricistronic rRNA transcript (SSU-rRNA, 5.8S rRNA, LSU-rRNA); F:structural constituent of ribosome; C:cytosolic small ribosomal subunit; P:translation		no IPS match
RC_Nbv3K585681431	1.218	0.007392	CUST_11124_PI429860205	---NA---	470	<NA>			<NA>			no IPS match
RC_Nbv3K725840491	1.219	0.009434	CUST_43392_PI429860205	probable aquaporin PIP1-2	293	20	4.15E-6	98.95%	4	C:membrane; C:integral component of membrane; P:transport; F:transporter activity		no IPS match
RC_Nbv3K605751843	1.219	0.002568	CUST_29183_PI429860205	chromatin remodeling SHL-like	1106	20	9.05E-153	92.7%	8	F:zinc ion binding; F:protein binding; P:heterochromatin assembly; F:transcription regulatory region sequence-specific DNA binding; F:chromatin binding; P:chromatin silencing; C:chromatin; C:chromatin silencing complex		IPR001025 (SMART); IPR001965 (SMART); IPR001025 (PFAM); IPR013083 (G3DSA:3.30.40.GENE3D); IPR019787 (PFAM); PTHR12505 (PANTHER); PTHR12505:SF25 (PANTHER); IPR019787 (PROSITE_PROFILES); IPR001025 (PROSITE_PROFILES); IPR011011 (SUPERFAMILY)
Nbv3K625769568	1.221	0.001141	CUST_75555_PI429860205	RNA-binding 2-like isoform X3	640	20	2.25E-100	93.4%	<NA>			no IPS match
RC_Nbv3K585683150	1.222	0.038147	CUST_11550_PI429860205	<NA>	<NA>	<NA>	<NA>	<NA>	<NA>	<NA>	<NA>	<NA>
RC_Nbv3K685816755	1.222	0.001329	CUST_40248_PI429860205	SKP1 1A	636	20	5.32E-81	97.1%	3	F:triglyceride lipase activity; F:ligase activity; P:ubiquitin-dependent protein catabolic process	EC:3.1.1.3	IPR001232 (SMART); G3DSA:3.30.710.10 (GENE3D); IPR016897 (PIRSF); IPR016073 (PFAM); IPR016072 (PFAM); PTHR11165:SF65 (PANTHER); PTHR11165 (PANTHER); IPR011333 (SUPERFAMILY); IPR016072 (SUPERFAMILY)
RC_Nbv3K805656856	1.223	0.003288	CUST_6348_PI429860205	trans-cinnamate 4-monooxygenase-like	1746	20	0	96.65%	5	F:iron ion binding; C:integral component of membrane; P:oxidation-reduction process; F:trans-cinnamate 4-monooxygenase activity; F:heme binding	EC:1.14.13.11	IPR002401 (PRINTS); IPR001128 (PRINTS); IPR001128 (G3DSA:1.10.630.GENE3D); IPR001128 (PFAM); PTHR24298 (PANTHER); PTHR24298:SF56 (PANTHER); IPR001128 (SUPERFAMILY)
RC_Nbv3K585664774	1.224	0.007418	CUST_7222_PI429860205	---NA---	210	<NA>			<NA>			no IPS match
RC_Nbv3K685813709	1.225	0.02631	CUST_39645_PI429860205	<NA>	<NA>	<NA>	<NA>	<NA>	<NA>	<NA>	<NA>	<NA>
RC_Nbv3K585671098	1.226	0.034234	CUST_8718_PI429860205	<NA>	<NA>	<NA>	<NA>	<NA>	<NA>	<NA>	<NA>	<NA>
Nbv3K585714236	1.227	0.022176	CUST_63390_PI429860205	microtubule-binding TANGLED	348	6	1.38E-4	0.92	3	C:preprophase band; P:phragmoplast assembly; C:microtubule associated complex		no IPS match
Nbv3K585674442	1.229	0.011154	CUST_53683_PI429860205	GDP-L-galactose phosphorylase 1-like	233	20	2.08E-9	45.95%	<NA>			no IPS match
RC_Nbv3K785647202	1.23	0.028653	CUST_5306_PI429860205	kirola-like	669	20	4.62E-98	79.65%	2	P:response to biotic stimulus; P:defense response		IPR000916 (SMART); IPR000916 (PFAM); IPR023393 (G3DSA:3.30.530.GENE3D); PTHR31907:SF4 (PANTHER); PTHR31907 (PANTHER); SSF55961 (SUPERFAMILY)
Nbv3K605743828	1.23	0.000783	CUST_70940_PI429860205	---NA---	344	<NA>			<NA>			no IPS match
Nbv3K585703214	1.231	0.000907	CUST_60123_PI429860205	---NA---	319	<NA>			<NA>			no IPS match
RC_Nbv3K585732335	1.232	0.002528	CUST_25143_PI429860205	surfeit locus 1	777	20	5.42E-82	89.2%	1	C:membrane		IPR002994 (PFAM); PTHR23427 (PANTHER); PTHR23427:SF2 (PANTHER); IPR002994 (PROSITE_PROFILES)
Nbv5tr6200059	1.234	0.009151	CUST_91040_PI429860205	tubulin alpha chain	517	20	4.9E-105	98.55%	<NA>			no IPS match
Nbv3K705832028	1.235	0.002768	CUST_85328_PI429860205	nuclear transport factor 2-like	187	20	3.58E-30	85.65%	4	C:nuclear envelope; C:cytoplasm; P:protein import into nucleus; F:Ran GTPase binding		IPR002075 (PFAM); IPR032710 (G3DSA:3.10.450.GENE3D); PTHR12612:SF10 (PANTHER); PTHR12612 (PANTHER); IPR018222 (PROSITE_PROFILES); IPR032710 (SUPERFAMILY)
Nbv3K585693052	1.235	0.013254	CUST_57884_PI429860205	Senescence regulator	844	20	3.45E-128	73.5%	<NA>			IPR007608 (PFAM); PTHR33083 (PANTHER); PTHR33083:SF16 (PANTHER); PTHR33083:SF16 (PANTHER)
RC_Nbv3K805656798	1.236	0.005174	CUST_6340_PI429860205	ubiquitin-conjugating enzyme E2-17 kDa-like	394	20	1.86E-37	99.9%	5	F:ATP binding; C:integral component of membrane; F:transferase activity; F:ligase activity; P:protein ubiquitination		no IPS match
Nbv3K745629711	1.237	0.001408	CUST_47404_PI429860205	60S ribosomal L37-3	176	20	2.44E-21	99.55%	<NA>			no IPS match
RC_Nbv3K725832381	1.237	0.010263	CUST_5188_PI429860210	---NA---	152	<NA>			<NA>			no IPS match
RC_Nbv3K805660197	1.237	0.00035	CUST_6790_PI429860205	60S ribosomal L26-1	304	20	1.08E-15	99.05%	<NA>			no IPS match
RC_Nbv3K745628186	1.239	0.000665	CUST_3135_PI429860205	---NA---	1095	<NA>			<NA>			PTHR34210:SF1 (PANTHER); PTHR34210 (PANTHER)
Nbv3K745619079	1.239	0.001212	CUST_45824_PI429860205	nuclear transport factor 2	417	20	6.77E-62	92.35%	6	C:nuclear envelope; P:protein import into nucleus; C:cytosol; F:protein transporter activity; F:Ran GTPase binding; C:plasma membrane		no IPS match
RC_Nbv3K705825243	1.239	0.028684	CUST_41325_PI429860205	<NA>	<NA>	<NA>	<NA>	<NA>	<NA>	<NA>	<NA>	<NA>
Nbv3K785653703	1.24	0.000998	CUST_50301_PI429860205	elongation factor 1-beta-like	428	20	1.22E-32	95.85%	3	F:translation elongation factor activity; P:translational elongation; C:eukaryotic translation elongation factor 1 complex		no IPS match
RC_Nbv3K785646975	1.24	0.005068	CUST_5273_PI429860205	Membrane insertase	887	20	6.01E-87	86.4%	<NA>			IPR012881 (PFAM); PTHR31865 (PANTHER); PTHR31865:SF1 (PANTHER)
RC_Nbv3K625774502	1.24	0.011718	CUST_33502_PI429860205	eukaryotic translation initiation factor isoform 4G-1-like isoform X1	2208	20	0	92.4%	2	F:RNA binding; F:protein binding		IPR003890 (SMART); IPR003891 (SMART); IPR016021 (G3DSA:1.25.40.GENE3D); IPR003891 (PFAM); IPR016021 (G3DSA:1.25.40.GENE3D); IPR003890 (PFAM); PTHR23253 (PANTHER); PTHR23253:SF33 (PANTHER); IPR003891 (PROSITE_PROFILES); IPR016024 (SUPERFAMILY); IPR016024 (SUPERFAMILY)
Nbv3K745618796	1.241	0.001047	CUST_45788_PI429860205	NHP2 1	234	20	5.4E-16	94.7%	5	F:RNA binding; C:viral nucleocapsid; P:ribosome biogenesis; C:nucleolus; C:ribosome		no IPS match
RC_Nbv3K585733944	1.241	0.000276	CUST_25477_PI429860205	actin-related 6	1648	20	0	89.5%	2	C:nucleus; P:chromatin remodeling		IPR004000 (SMART); IPR004000 (PFAM); G3DSA:3.90.640.10 (GENE3D); G3DSA:3.30.420.40 (GENE3D); G3DSA:3.30.420.40 (GENE3D); IPR004000 (PANTHER); IPR030054 (PTHR11937:PANTHER); SSF53067 (SUPERFAMILY); SSF53067 (SUPERFAMILY)
Nbv3K725606934	1.241	0.012911	CUST_44029_PI429860205	chlorophyll a-b binding chloroplastic	1053	20	7.89E-101	0.88	2	C:membrane; P:photosynthesis, light harvesting		IPR023329 (G3DSA:1.10.3460.GENE3D); IPR022796 (PFAM); PTHR21649:SF25 (PANTHER); IPR001344 (PANTHER); IPR023329 (SUPERFAMILY)
RC_Nbv3K585700895	1.242	0.002669	CUST_15714_PI429860205	---NA---	458	<NA>			<NA>			no IPS match
RC_Nbv3K585707399	1.243	9.8e-05	CUST_17586_PI429860205	pentatricopeptide repeat-containing At1g25360	1239	20	0	91.15%	1	F:zinc ion binding		IPR032867 (PFAM); IPR002885 (PFAM); IPR002885 (TIGRFAM); PTHR24015 (PANTHER); PTHR24015:SF285 (PANTHER); IPR002885 (PROSITE_PROFILES); IPR002885 (PROSITE_PROFILES)
RC_Nbv3K765634894	1.243	0.001125	CUST_3843_PI429860205	<NA>	<NA>	<NA>	<NA>	<NA>	<NA>	<NA>	<NA>	<NA>
Nbv3K705830982	1.244	0.002219	CUST_85216_PI429860205	At5g37260 partial	2569	20	5.88E-156	84.8%	<NA>			no IPS match
RC_Nbv3K705824877	1.245	0.013819	CUST_41276_PI429860205	kinesin KIFC3	2336	20	0	85.95%	6	F:ATP binding; F:microtubule motor activity; P:metabolic process; P:microtubule-based movement; C:microtubule; F:microtubule binding		IPR001752 (PRINTS); IPR001752 (SMART); IPR001752 (PFAM); IPR001752 (G3DSA:3.40.850.GENE3D); IPR027640 (PANTHER); PTHR24115:SF449 (PANTHER); IPR001752 (PROSITE_PROFILES); IPR027417 (SUPERFAMILY)
RC_Nbv3K745624889	1.245	0.002747	CUST_2643_PI429860205	dihydroflavonol-4-reductase isoform X1	998	20	0	93.15%	2	F:coenzyme binding; F:catalytic activity		IPR001509 (PFAM); IPR016040 (G3DSA:3.40.50.GENE3D); PTHR10366 (PANTHER); PTHR10366 (PANTHER); PTHR10366:SF400 (PANTHER); IPR016040 (SUPERFAMILY)
Nbv3K745626030	1.245	0.008199	CUST_46855_PI429860205	F-box At1g67340-like	610	20	3.06E-62	93.7%	<NA>			IPR002893 (PFAM); PTHR12298:SF20 (PANTHER); PTHR12298 (PANTHER); IPR002893 (PROSITE_PROFILES); SSF144232 (SUPERFAMILY)
RC_Nbv3K605748283	1.246	0.000665	CUST_28308_PI429860205	---NA---	526	<NA>			<NA>			no IPS match
RC_Nbv3K585709777	1.246	0.000249	CUST_18342_PI429860205	PREDICTED: uncharacterized protein LOC100241958	544	20	4.12E-10	61.05%	<NA>			PTHR35282 (PANTHER)
RC_Nbv3K605749568	1.247	0.003077	CUST_28596_PI429860205	serine threonine- kinase SMG1-like	4146	20	0	82.5%	1	F:protein binding		IPR003152 (SMART); IPR003152 (PFAM); PTHR11139 (PANTHER); PTHR11139:SF71 (PANTHER); IPR003152 (PROSITE_PROFILES)
RC_Nbv3K665797396	1.248	0.000493	CUST_37139_PI429860205	sm LSM8	486	20	1.09E-41	99.7%	4	F:RNA binding; C:U4/U6 x U5 tri-snRNP complex; F:transferase activity; P:mRNA splicing, via spliceosome		no IPS match
Nbv3K625765270	1.248	0.005848	CUST_74697_PI429860205	PREDICTED: uncharacterized protein LOC104213897	339	20	2.82E-48	81.15%	<NA>			PTHR33527:SF5 (PANTHER); PTHR33527 (PANTHER)
RC_Nbv3K785644526	1.248	0.014554	CUST_5054_PI429860205	mechanosensitive ion channel 10- partial	194	20	9.4E-7	97.8%	<NA>			no IPS match
Nbv3K805659014	1.25	0.00037	CUST_50889_PI429860205	Zinc finger B-box domain containing 1 isoform 4	998	20	1.02E-129	80.95%	1	C:integral component of membrane		PTHR31033:SF7 (PANTHER); PTHR31033 (PANTHER)
Nbv3K585729590	1.25	0.003984	CUST_67813_PI429860205	eukaryotic translation initiation factor 5A-2	637	20	2.91E-113	97.7%	5	P:positive regulation of translational termination; F:translation elongation factor activity; F:ribosome binding; P:translational frameshifting; P:positive regulation of translational elongation		IPR020189 (SMART); IPR012340 (G3DSA:2.40.50.GENE3D); IPR001884 (PIRSF); IPR001884 (TIGRFAM); IPR014722 (G3DSA:2.30.30.GENE3D); IPR020189 (PFAM); PTHR11673:SF8 (PANTHER); IPR001884 (PANTHER); IPR012340 (SUPERFAMILY); IPR008991 (SUPERFAMILY)
RC_Nbv3K605742872	1.252	0.024185	CUST_27377_PI429860205	---NA---	150	<NA>			<NA>			no IPS match
RC_Nbv3K585737360	1.252	0.010298	CUST_26236_PI429860205	---NA---	227	<NA>			<NA>			no IPS match
RC_Nbv3K585715404	1.253	0.00349	CUST_20205_PI429860205	probable mitochondrial adenine nucleotide transporter BTL1	605	20	3.32E-56	92.9%	4	P:transmembrane transport; F:structural constituent of ribosome; C:integral component of membrane; P:translation		IPR018108 (PFAM); IPR023395 (G3DSA:1.50.40.GENE3D); PTHR24089 (PANTHER); PTHR24089:SF359 (PANTHER); IPR018108 (PROSITE_PROFILES); IPR023395 (SUPERFAMILY)
RC_Nbv3K705829998	1.253	0.000673	CUST_42171_PI429860205	R3H domain-containing 2	1430	20	0	81.85%	1	F:nucleic acid binding		IPR001374 (SMART); IPR001374 (PFAM); IPR001374 (G3DSA:3.30.1370.GENE3D); IPR024771 (PFAM); PTHR15672 (PANTHER); PTHR15672:SF15 (PANTHER); IPR024771 (PROSITE_PROFILES); IPR001374 (PROSITE_PROFILES); IPR001374 (SUPERFAMILY)
RC_Nbv3K625759856	1.254	0.000389	CUST_30797_PI429860205	probable mitochondrial adenine nucleotide transporter BTL1	148	20	3.02E-17	68.65%	2	F:structural constituent of ribosome; P:translation		no IPS match
RC_Nbv3K605751112	1.254	0.005188	CUST_28982_PI429860205	triacylglycerol lipase 2-like	882	20	2.53E-125	78.45%	2	F:hydrolase activity, acting on ester bonds; P:lipid catabolic process		IPR029058 (G3DSA:3.40.50.GENE3D); PTHR11005 (PANTHER); PTHR11005:SF38 (PANTHER); IPR029058 (SUPERFAMILY)
RC_Nbv3K805657498	1.254	0.003435	CUST_6445_PI429860205	60S ribosomal L15	514	20	1.01E-87	98.3%	<NA>			no IPS match
RC_Nbv3K585722440	1.254	0.002771	CUST_22469_PI429860205	PREDICTED: uncharacterized protein LOC107793191	592	20	2.79E-95	71.55%	<NA>			PTHR23069:SF3 (PANTHER); PTHR23069 (PANTHER)
Nbv3K625775180	1.255	0.00375	CUST_76626_PI429860205	<NA>	<NA>	<NA>	<NA>	<NA>	<NA>	<NA>	<NA>	<NA>
Nbv5tr6221831	1.256	0.001781	CUST_93451_PI429860205	<NA>	<NA>	<NA>	<NA>	<NA>	<NA>	<NA>	<NA>	<NA>
RC_Nbv3K665802987	1.256	9.8e-05	CUST_38133_PI429860205	40S ribosomal S28	438	20	1.44E-28	96.4%	4	P:rRNA export from nucleus; F:structural constituent of ribosome; C:cytosolic small ribosomal subunit; P:translation		IPR012340 (G3DSA:2.40.50.GENE3D); IPR000289 (PFAM); IPR000289 (PANTHER); IPR000289 (PRODOM); IPR000289 (HAMAP); IPR012340 (SUPERFAMILY)
Nbv3K725840606	1.256	0.0078	CUST_86302_PI429860205	PREDICTED: uncharacterized protein LOC104097006	318	20	1.8E-11	93.9%	<NA>			no IPS match
RC_Nbv3K805661585	1.257	0.001914	CUST_6905_PI429860205	serine arginine-rich splicing factor SR45a	899	20	1.28E-74	0.85	4	F:nucleotide binding; F:nucleic acid binding; C:intracellular ribonucleoprotein complex; C:viral nucleocapsid		IPR000504 (SMART); IPR003954 (SMART); IPR000504 (PFAM); IPR012677 (G3DSA:3.30.70.GENE3D); PTHR15241 (PANTHER); IPR000504 (PROSITE_PROFILES); IPR012677 (SUPERFAMILY)
RC_Nbv3K745620647	1.257	0.001879	CUST_1980_PI429860205	polyadenylate-binding 2-like	596	20	3.46E-38	97.25%	1	F:RNA binding		IPR002004 (SMART); IPR002004 (G3DSA:1.10.1900.GENE3D); IPR002004 (PFAM); IPR002004 (PROSITE_PROFILES); IPR002004 (SUPERFAMILY)
Nbv3K585720876	1.258	0.000757	CUST_65339_PI429860205	non-structural maintenance of chromosomes element 1 homolog	1261	20	0	81.9%	6	C:nucleus; F:ubiquitin-protein transferase activity; C:Smc5-Smc6 complex; P:double-strand break repair via homologous recombination; P:postreplication repair; P:protein ubiquitination		IPR013083 (G3DSA:3.30.40.GENE3D); IPR014857 (PFAM); IPR011513 (PFAM); PTHR20973 (PANTHER); IPR011513 (PTHR20973:PANTHER)
Nbv3K765635755	1.26	0.005478	CUST_48124_PI429860205	coiled-coil-helix-coiled-coil-helix domain-containing mitochondrial-like	479	20	1.61E-52	88.55%	<NA>			IPR009069 (G3DSA:1.10.810.GENE3D); IPR010625 (PFAM); PTHR13523:SF2 (PANTHER); PTHR13523 (PANTHER); IPR009069 (SUPERFAMILY)
RC_Nbv3K605747133	1.262	0.010954	CUST_28112_PI429860205	---NA---	198	<NA>			<NA>			no IPS match
Nbv3K805656986	1.262	0.00123	CUST_50607_PI429860205	60S ribosomal L38	454	20	5.92E-41	96.9%	5	F:RNA binding; F:structural constituent of ribosome; P:ribonucleoprotein complex assembly; C:cytosolic large ribosomal subunit; P:translation		IPR002675 (PFAM); IPR002675 (PANTHER); PTHR10965:SF3 (PANTHER); IPR002675 (PRODOM)
Nbv3K585727990	1.264	0.010455	CUST_67421_PI429860205	<NA>	<NA>	<NA>	<NA>	<NA>	<NA>	<NA>	<NA>	<NA>
Nbv3K585683809	1.264	0.003591	CUST_55776_PI429860205	PREDICTED: uncharacterized protein LOC107861949 isoform X2	395	3	7.77E-4	80.33%	<NA>			no IPS match
RC_Nbv3K645788861	1.264	0.00343	CUST_35989_PI429860205	mediator of RNA polymerase II transcription subunit 33A-like	3817	20	0	91.15%	<NA>			PTHR33739 (PANTHER); PTHR33739:SF2 (PANTHER)
RC_Nbv3K805661957	1.264	0.037585	CUST_6956_PI429860205	<NA>	<NA>	<NA>	<NA>	<NA>	<NA>	<NA>	<NA>	<NA>
RC_Nbv3K585737492	1.265	0.0021	CUST_26260_PI429860205	<NA>	<NA>	<NA>	<NA>	<NA>	<NA>	<NA>	<NA>	<NA>
RC_Nbv3K585704455	1.265	0.004323	CUST_16703_PI429860205	zinc finger CCCH domain-containing 66-like isoform X2	2996	20	0	85.9%	2	F:protein binding; F:metal ion binding		IPR002110 (SMART); IPR000571 (SMART); IPR020683 (PFAM); IPR020683 (G3DSA:1.25.40.GENE3D); IPR000571 (PFAM); IPR000571 (G3DSA:4.10.1000.GENE3D); PTHR14493:SF54 (PANTHER); PTHR14493 (PANTHER); PTHR14493 (PANTHER); PTHR14493:SF54 (PANTHER); IPR000571 (PROSITE_PROFILES); IPR000571 (PROSITE_PROFILES); IPR020683 (PROSITE_PROFILES); IPR002110 (PROSITE_PROFILES); IPR020683 (SUPERFAMILY)
Nbv3K745627870	1.266	0.001291	CUST_47180_PI429860205	60S ribosomal L8-like	591	20	3.41E-72	99.95%	<NA>			no IPS match
RC_Nbv3K625765416	1.267	0.004622	CUST_31647_PI429860205	---NA---	157	<NA>			<NA>			no IPS match
Nbv3K725838701	1.267	0.001385	CUST_86068_PI429860205	scarecrow 22	869	20	6.98E-119	89.65%	<NA>			IPR005202 (PFAM); PTHR31636 (PANTHER); PTHR31636:SF11 (PANTHER); IPR005202 (PROSITE_PROFILES)
RC_Nbv3K585687732	1.268	0.004268	CUST_12643_PI429860205	---NA---	362	<NA>			<NA>			no IPS match
RC_Nbv3K665800151	1.268	0.014601	CUST_37579_PI429860205	siroheme synthase	1792	20	0	88.85%	6	C:chloroplast; P:siroheme biosynthetic process; P:oxidation-reduction process; F:precorrin-2 dehydrogenase activity; F:uroporphyrin-III C-methyltransferase activity; P:methylation	EC:2.1.1.107; EC:1.3.1.76	IPR014777 (G3DSA:3.40.1010.GENE3D); IPR014776 (G3DSA:3.30.950.GENE3D); IPR006366 (TIGRFAM); IPR000878 (PFAM); PTHR21091 (PANTHER); PTHR21091:SF16 (PANTHER); IPR000878 (SUPERFAMILY)
Nbv3K585724872	1.269	0.001225	CUST_66520_PI429860205	mitochondrial import inner membrane translocase subunit TIM14-1-like	400	20	5.15E-59	93.95%	<NA>			no IPS match
RC_Nbv3K765633802	1.27	0.000923	CUST_3714_PI429860205	60S acidic ribosomal P2-1-like	622	20	4.38E-36	86.95%	6	F:structural constituent of ribosome; P:cytoplasmic translation; C:cytosolic large ribosomal subunit; F:large ribosomal subunit rRNA binding; P:translational elongation; C:preribosome, large subunit precursor		PF00428 (PFAM); PTHR21141 (PANTHER)
Nbv3K585700967	1.271	0.012514	CUST_59618_PI429860205	60S ribosomal L15-like	926	20	4.6E-126	97.7%	3	F:structural constituent of ribosome; C:ribosome; P:translation		IPR000439 (SMART); IPR024794 (G3DSA:3.40.1120.GENE3D); IPR000439 (PFAM); IPR000439 (PANTHER); IPR012678 (SUPERFAMILY)
RC_Nbv3K765638472	1.272	0.003517	CUST_4392_PI429860205	<NA>	<NA>	<NA>	<NA>	<NA>	<NA>	<NA>	<NA>	<NA>
Nbv3K605748944	1.272	0.001198	CUST_71793_PI429860205	40S ribosomal S14	130	20	1.15E-5	89.45%	4	F:structural constituent of ribosome; C:intracellular ribonucleoprotein complex; C:ribosome; P:translation		no IPS match
Nbv3K805660994	1.272	0.002421	CUST_51139_PI429860205	40S ribosomal S18-like	200	20	3.16E-34	99.25%	<NA>			no IPS match
RC_Nbv3K625769204	1.274	0.001285	CUST_32392_PI429860205	auxin response factor 18-like	2058	20	0	88.85%	16	P:fruit development; P:root cap development; P:response to carbohydrate; P:regulation of transcription, DNA-templated; P:pattern specification process; P:developmental growth; P:auxin-activated signaling pathway; P:petal development; P:cell division; C:nucleus; F:DNA binding; P:abscisic acid-activated signaling pathway; F:protein binding; P:leaf development; P:sepal development; P:regulation of a…		IPR003340 (SMART); IPR015300 (G3DSA:2.40.330.GENE3D); IPR010525 (PFAM); IPR003340 (PFAM); PTHR31384 (PANTHER); PTHR31384:SF27 (PANTHER); PTHR31384:SF27 (PANTHER); PTHR31384 (PANTHER); IPR003340 (PROSITE_PROFILES); IPR000270 (PROSITE_PROFILES); IPR015300 (SUPERFAMILY)
RC_Nbv3K725833406	1.274	0.03807	CUST_42607_PI429860205	---NA---	221	<NA>			<NA>			no IPS match
RC_Nbv3K745625417	1.274	0.005092	CUST_2731_PI429860205	GDP-L-galactose phosphorylase	1551	20	0	90.4%	1	F:GDP-D-glucose phosphorylase activity		IPR026506 (PANTHER); PTHR20884:SF10 (PANTHER)
RC_Nbv3K725611184	1.274	0.002121	CUST_842_PI429860205	PREDICTED: uncharacterized protein LOC107783365 isoform X2	1615	20	0	93.4%	<NA>			PTHR14445:SF43 (PANTHER); PTHR14445 (PANTHER)
Nbv3K625769819	1.274	0.004755	CUST_75609_PI429860205	two-component response regulator-like APRR1	2697	20	0	84.9%	2	F:protein binding; P:phosphorelay signal transduction system		IPR001789 (SMART); IPR001789 (PFAM); G3DSA:3.40.50.2300 (GENE3D); IPR010402 (PFAM); PTHR26402 (PANTHER); PTHR26402:SF465 (PANTHER); IPR001789 (PROSITE_PROFILES); IPR010402 (PROSITE_PROFILES); IPR011006 (SUPERFAMILY)
Nbv3K645777525	1.275	0.004495	CUST_76933_PI429860205	OTU domain-containing 6B-like	705	20	2.68E-119	90.2%	<NA>			IPR003323 (PFAM); PTHR12419 (PANTHER); PTHR12419:SF10 (PANTHER); IPR003323 (PROSITE_PROFILES); SSF54001 (SUPERFAMILY)
Nbv3K625774406	1.276	0.037348	CUST_76487_PI429860205	cytochrome P450 89A2-like	2833	20	0	89.75%	6	F:iron ion binding; P:secondary metabolite biosynthetic process; C:integral component of membrane; F:oxidoreductase activity, acting on paired donors, with incorporation or reduction of molecular oxygen, NAD(P)H as one donor, and incorporation of one atom of oxygen; P:oxidation-reduction process; F:heme binding	EC:1.14.13	IPR001128 (PRINTS); IPR002401 (PRINTS); IPR001128 (PFAM); IPR001128 (G3DSA:1.10.630.GENE3D); PTHR24298:SF115 (PANTHER); PTHR24298 (PANTHER); IPR001128 (SUPERFAMILY)
RC_Nbv3K585706986	1.277	0.003269	CUST_17448_PI429860205	---NA---	345	<NA>			<NA>			no IPS match
RC_Nbv3K805664189	1.278	0.02583	CUST_7153_PI429860205	PREDICTED: uncharacterized protein LOC104244667	187	20	2.83E-7	98.2%	4	C:membrane; C:integral component of membrane; C:photosystem II; P:photosynthesis		no IPS match
RC_Nbv3K805660242	1.278	0.000568	CUST_6795_PI429860205	40S ribosomal S28	198	20	4.16E-23	94.4%	4	P:rRNA export from nucleus; F:structural constituent of ribosome; C:cytosolic small ribosomal subunit; P:translation		no IPS match
Nbv3K585680354	1.281	0.002047	CUST_55023_PI429860205	---NA---	445	<NA>			<NA>			no IPS match
RC_Nbv3K745630201	1.281	0.000984	CUST_3361_PI429860205	perakine reductase-like	1025	20	7.17E-142	91.05%	<NA>			IPR023210 (PFAM); IPR023210 (G3DSA:3.20.20.GENE3D); PTHR11732:SF243 (PANTHER); IPR001395 (PANTHER); IPR023210 (SUPERFAMILY)
RC_Nbv3K725832442	1.282	0.002623	CUST_5191_PI429860210	---NA---	382	<NA>			<NA>			no IPS match
Nbv3K585738828	1.283	0.001307	CUST_70079_PI429860205	---NA---	551	<NA>			<NA>			no IPS match
RC_Nbv3K605758029	1.284	0.001449	CUST_30498_PI429860205	---NA---	210	<NA>			<NA>			no IPS match
Nbv3K685812689	1.284	0.007964	CUST_82341_PI429860205	la-related 6A	616	20	1.6E-90	88.9%	5	F:nucleotide binding; C:nucleus; F:RNA binding; C:intracellular ribonucleoprotein complex; P:RNA processing		no IPS match
RC_Nbv3K725843414	1.285	0.006902	CUST_43887_PI429860205	<NA>	<NA>	<NA>	<NA>	<NA>	<NA>	<NA>	<NA>	<NA>
Nbv3K805662639	1.287	0.012287	CUST_51281_PI429860205	<NA>	<NA>	<NA>	<NA>	<NA>	<NA>	<NA>	<NA>	<NA>
Nbv3K585698570	1.287	0.004594	CUST_59112_PI429860205	60S ribosomal L8-like	363	20	6.44E-56	99.4%	4	F:RNA binding; F:structural constituent of ribosome; P:cytoplasmic translation; C:cytosolic large ribosomal subunit		no IPS match
Nbv3K625765076	1.289	0.001932	CUST_74669_PI429860205	Ubiquitin-conjugating enzyme E2 10	331	11	4.61E-5	95.64%	6	F:nucleotide binding; F:ATP binding; P:metabolic process; C:membrane; C:integral component of membrane; F:ligase activity		no IPS match
RC_Nbv3K705826119	1.289	0.023051	CUST_41500_PI429860205	salicylic acid-binding 2-like isoform X1	906	20	0	83.9%	1	F:hydrolase activity		IPR000073 (PFAM); IPR029058 (G3DSA:3.40.50.GENE3D); PTHR10992 (PANTHER); PTHR10992:SF56 (PANTHER); IPR029058 (SUPERFAMILY)
RC_Nbv3K725615099	1.289	0.007816	CUST_1390_PI429860205	<NA>	<NA>	<NA>	<NA>	<NA>	<NA>	<NA>	<NA>	<NA>
Nbv3K585685389	1.289	0.016941	CUST_56109_PI429860205	60S ribosomal L15-like	224	20	1.95E-34	99.5%	<NA>			no IPS match
RC_Nbv3K665801884	1.289	0.000462	CUST_37908_PI429860205	pentatricopeptide repeat-containing At1g74750-like	3109	20	0	88.7%	1	F:protein binding		IPR002625 (SMART); IPR011990 (G3DSA:1.25.40.GENE3D); IPR002885 (PFAM); IPR002885 (TIGRFAM); IPR002885 (PFAM); IPR002885 (PFAM); PTHR24015 (PANTHER); PTHR24015:SF268 (PANTHER); PTHR24015:SF268 (PANTHER); PTHR24015 (PANTHER); PTHR24015:SF268 (PANTHER); IPR002885 (PROSITE_PROFILES); IPR002885 (PROSITE_PROFILES); IPR002885 (PROSITE_PROFILES); IPR002885 (PROSITE_PROFILES); IPR002625 (PROSITE_PROFILES)…
RC_Nbv3K625760900	1.292	0.001133	CUST_30928_PI429860205	<NA>	<NA>	<NA>	<NA>	<NA>	<NA>	<NA>	<NA>	<NA>
RC_Nbv3K785646911	1.293	0.002321	CUST_5261_PI429860205	PREDICTED: uncharacterized protein LOC104235440	1014	20	5.03E-107	84.25%	<NA>			PTHR35513 (PANTHER)
Nbv3K625766183	1.294	0.016962	CUST_74834_PI429860205	---NA---	276	<NA>			<NA>			no IPS match
Nbv3K745623691	1.294	0.001932	CUST_46466_PI429860205	scarecrow 22	1125	20	0	91.9%	<NA>			IPR005202 (PFAM); PTHR31636:SF37 (PANTHER); PTHR31636 (PANTHER); IPR005202 (PROSITE_PROFILES)
Nbv3K805664421	1.298	0.002206	CUST_51456_PI429860205	PRKR-interacting 1	477	20	1.47E-42	94.45%	<NA>			IPR009548 (PFAM); IPR009548 (PANTHER)
RC_Nbv3K745622040	1.299	0.001256	CUST_2160_PI429860205	<NA>	<NA>	<NA>	<NA>	<NA>	<NA>	<NA>	<NA>	<NA>
Nbv3K585726418	1.3	0.000272	CUST_66953_PI429860205	root R-B2-like	758	20	6.15E-91	89.95%	4	F:metal ion binding; F:electron carrier activity; P:electron transport chain; F:2 iron, 2 sulfur cluster binding		no IPS match
RC_Nbv3K585665866	1.3	0.011394	CUST_7466_PI429860205	cytochrome P450 CYP736A12-like	305	20	8.9E-22	89.75%	6	F:iron ion binding; P:secondary metabolite biosynthetic process; C:integral component of membrane; F:oxidoreductase activity, acting on paired donors, with incorporation or reduction of molecular oxygen, NAD(P)H as one donor, and incorporation of one atom of oxygen; P:oxidation-reduction process; F:heme binding	EC:1.14.13	no IPS match
Nbv3K785648089	1.3	0.001035	CUST_49603_PI429860205	60S ribosomal L27-like	454	20	9.47E-42	92.65%	3	F:structural constituent of ribosome; C:cytosolic large ribosomal subunit; P:translation		IPR001141 (PFAM); IPR014722 (G3DSA:2.30.30.GENE3D); IPR001141 (PANTHER); IPR001141 (PRODOM)
Nbv3K725834013	1.302	0.037348	CUST_85548_PI429860205	---NA---	339	<NA>			2	P:response to biotic stimulus; P:defense response		IPR023393 (G3DSA:3.30.530.GENE3D); IPR000916 (PFAM); SSF55961 (SUPERFAMILY)
Nbv3K745624358	1.302	0.000708	CUST_46571_PI429860205	RNA-binding pno1	814	20	2.25E-155	91.45%	1	F:RNA binding		IPR004087 (SMART); IPR004088 (G3DSA:3.30.1370.GENE3D); IPR004088 (PFAM); PTHR12826 (PANTHER); IPR004088 (SUPERFAMILY)
RC_Nbv3K585708655	1.303	0.002463	CUST_17994_PI429860205	transcription factor DIVARICATA-like	1280	20	2.01E-125	78.6%	<NA>			no IPS match
RC_Nbv3K585674927	1.306	0.01199	CUST_9578_PI429860205	<NA>	<NA>	<NA>	<NA>	<NA>	<NA>	<NA>	<NA>	<NA>
RC_Nbv3K585714916	1.307	0.009585	CUST_20047_PI429860205	kirola-like	729	20	7.58E-94	90.15%	2	P:response to biotic stimulus; P:defense response		IPR000916 (SMART); IPR000916 (PFAM); IPR023393 (G3DSA:3.30.530.GENE3D); PTHR31907:SF5 (PANTHER); PTHR31907 (PANTHER); SSF55961 (SUPERFAMILY)
RC_Nbv3K585716764	1.309	0.011029	CUST_20644_PI429860205	Sugar isomerase family isoform 1	769	20	5.27E-101	90.3%	<NA>			G3DSA:3.40.50.10490 (GENE3D); PTHR10937 (PANTHER); PTHR10937:SF13 (PANTHER); SSF53697 (SUPERFAMILY)
RC_Nbv3K585680533	1.31	0.001739	CUST_10905_PI429860205	retrotransposon unclassified	391	20	4.2E-32	63.85%	<NA>			no IPS match
RC_Nbv3K585703450	1.31	0.003621	CUST_16377_PI429860205	<NA>	<NA>	<NA>	<NA>	<NA>	<NA>	<NA>	<NA>	<NA>
RC_Nbv3K685816021	1.311	0.002957	CUST_40106_PI429860205	homeobox-leucine zipper HDG1-like isoform X3	2860	20	0	89.85%	3	C:nucleus; F:DNA binding; F:lipid binding		IPR002913 (SMART); IPR001356 (SMART); IPR001356 (PFAM); IPR009057 (G3DSA:1.10.10.GENE3D); IPR002913 (PFAM); PTHR24326 (PANTHER); PTHR24326:SF288 (PANTHER); PTHR24326 (PANTHER); PTHR24326:SF288 (PANTHER); PTHR24326 (PANTHER); PTHR24326:SF288 (PANTHER); IPR001356 (PROSITE_PROFILES); IPR002913 (PROSITE_PROFILES); IPR009057 (SUPERFAMILY); SSF55961 (SUPERFAMILY); SSF55961 (SUPERFAMILY)
Nbv3K585674019	1.312	0.004588	CUST_53578_PI429860205	photosystem II 5 kDa chloroplastic-like	504	20	3.66E-19	73.4%	<NA>			no IPS match
RC_Nbv3K785648834	1.313	0.00099	CUST_5525_PI429860205	60S ribosomal L27a-3-like	697	20	1.41E-101	95.1%	3	F:structural constituent of ribosome; C:cytosolic large ribosomal subunit; P:translation		IPR021131 (PFAM); G3DSA:3.100.10.10 (GENE3D); PTHR11721 (PANTHER); PTHR11721:SF6 (PANTHER); IPR030878 (HAMAP); IPR021131 (SUPERFAMILY)
Nbv3K805658373	1.313	0.021741	CUST_50804_PI429860205	polyadenylate-binding 2-like	1236	20	4.37E-167	93.6%	2	F:nucleotide binding; F:RNA binding		IPR002004 (SMART); IPR002004 (PFAM); IPR000504 (PFAM); IPR012677 (G3DSA:3.30.70.GENE3D); IPR002004 (G3DSA:1.10.1900.GENE3D); PTHR24012 (PANTHER); PTHR24012:SF366 (PANTHER); IPR000504 (PROSITE_PROFILES); IPR002004 (PROSITE_PROFILES); IPR012677 (SUPERFAMILY); IPR002004 (SUPERFAMILY)
Nbv3K805663923	1.314	0.034246	CUST_51407_PI429860205	<NA>	<NA>	<NA>	<NA>	<NA>	<NA>	<NA>	<NA>	<NA>
RC_Nbv3K725839717	1.314	0.001738	CUST_43289_PI429860205	histone acetyltransferase type B catalytic subunit	1681	20	0	83.95%	7	P:histone H4 acetylation; C:chromosome, telomeric region; C:nuclear chromatin; F:histone binding; C:cytosol; F:H4 histone acetyltransferase activity; P:chromatin silencing at telomere		IPR019467 (G3DSA:3.90.360.GENE3D); IPR016181 (G3DSA:3.40.630.GENE3D); IPR019467 (PFAM); IPR017380 (PANTHER); IPR016181 (SUPERFAMILY)
RC_Nbv3K725610984	1.314	0.016315	CUST_804_PI429860205	thioredoxin CXXS1	468	20	2.91E-83	84.9%	10	F:protein disulfide oxidoreductase activity; P:glycerol ether metabolic process; C:cytosol; F:oxidoreductase activity, acting on a sulfur group of donors, disulfide as acceptor; P:cellular response to oxidative stress; P:cell redox homeostasis; P:oxidation-reduction process; P:protein folding; P:sulfate assimilation; C:plasma membrane		IPR012336 (G3DSA:3.40.30.GENE3D); IPR013766 (PFAM); IPR005746 (PANTHER); PTHR10438:SF242 (PANTHER); IPR012336 (PROSITE_PROFILES); IPR012336 (SUPERFAMILY)
Nbv3K665792722	1.315	0.002243	CUST_79432_PI429860205	ubiquitin-conjugating enzyme E2 2-like	203	1	1.32E-7	0.74	<NA>			no IPS match
Nbv3K725611579	1.316	0.003166	CUST_44822_PI429860205	WD repeat-containing 44-like	3257	20	0	87.6%	1	F:protein binding		IPR020472 (PRINTS); IPR001680 (SMART); IPR015943 (G3DSA:2.130.10.GENE3D); IPR001680 (PFAM); PTHR14221 (PANTHER); PTHR14221:SF1 (PANTHER); IPR001680 (PROSITE_PROFILES); IPR001680 (PROSITE_PROFILES); IPR001680 (PROSITE_PROFILES); IPR001680 (PROSITE_PROFILES); IPR017986 (PROSITE_PROFILES); IPR017986 (SUPERFAMILY)
RC_Nbv3K685810274	1.316	0.013287	CUST_39146_PI429860205	peroxisomal membrane 11B	213	20	3.07E-38	0.95	2	P:peroxisome fission; C:integral component of peroxisomal membrane		IPR008733 (PFAM); PTHR12652:SF17 (PANTHER); PTHR12652 (PANTHER)
RC_Nbv3K625763457	1.318	0.000998	CUST_31338_PI429860205	---NA---	136	<NA>			<NA>			no IPS match
RC_Nbv3K585697337	1.318	0.004583	CUST_14879_PI429860205	THO complex subunit 2- partial	180	9	3.55E-7	61.44%	<NA>			no IPS match
RC_Nbv3K585715834	1.318	0.001163	CUST_20350_PI429860205	clumping factor B-like	1083	20	2.76E-83	72.95%	<NA>			IPR029338 (PFAM)
RC_Nbv3K585699346	1.32	0.002391	CUST_15372_PI429860205	---NA---	156	<NA>			<NA>			no IPS match
Nbv3K625775145	1.322	0.000121	CUST_76617_PI429860205	---NA---	145	<NA>			<NA>			no IPS match
Nbv3K805661299	1.322	0.044302	CUST_51164_PI429860205	translationally-controlled tumor homolog	372	20	3.2E-40	96.3%	1	C:cytoplasm		no IPS match
Nbv3K725614715	1.323	0.000448	CUST_45325_PI429860205	DNA-directed RNA polymerases and III subunit RPABC4	158	20	5.5E-9	93.9%	11	F:RNA polymerase III activity; F:DNA binding; C:DNA-directed RNA polymerase I complex; F:RNA polymerase II activity; F:RNA polymerase I activity; P:transcription from RNA polymerase III promoter; P:transcription from RNA polymerase I promoter; C:integral component of membrane; P:transcription from RNA polymerase II promoter; C:DNA-directed RNA polymerase III complex; C:DNA-directed RNA polymerase…		no IPS match
RC_Nbv3K685811783	1.323	0.005167	CUST_39331_PI429860205	---NA---	432	<NA>			<NA>			no IPS match
RC_Nbv3K665796160	1.325	0.000367	CUST_37007_PI429860205	60S ribosomal L23	132	20	2.44E-12	1	3	F:structural constituent of ribosome; C:ribosome; P:translation		no IPS match
RC_Nbv3K665805960	1.325	0.009434	CUST_38624_PI429860205	aquaporin 1: partial	304	16	3.39E-4	1	<NA>			no IPS match
RC_Nbv3K805660738	1.326	0.002149	CUST_6842_PI429860205	60S ribosomal L15	313	20	1.18E-40	98.6%	<NA>			no IPS match
Nbv3K605752924	1.326	0.000592	CUST_72702_PI429860205	chloroplastic-like	927	20	2.78E-178	61.7%	<NA>			no IPS match
RC_Nbv3K765632552	1.327	0.004613	CUST_3585_PI429860205	40S ribosomal S16	165	20	1.75E-20	94.8%	<NA>			no IPS match
Nbv3K785649012	1.328	0.000156	CUST_49727_PI429860205	60S ribosomal L27a-3-like	696	20	4.81E-102	95.05%	3	F:structural constituent of ribosome; C:cytosolic large ribosomal subunit; P:translation		G3DSA:3.100.10.10 (GENE3D); IPR021131 (PFAM); PTHR11721 (PANTHER); PTHR11721:SF6 (PANTHER); IPR030878 (HAMAP); IPR021131 (SUPERFAMILY)
Nbv3K585689414	1.328	0.000456	CUST_57053_PI429860205	---NA---	163	<NA>			<NA>			no IPS match
RC_Nbv3K585679595	1.328	0.003195	CUST_10668_PI429860205	subtilisin-like protease	650	20	9e-29	60.9%	<NA>			no IPS match
RC_Nbv3K585711662	1.329	0.001047	CUST_19020_PI429860205	---NA---	469	<NA>			<NA>			no IPS match
RC_Nbv3K805663612	1.33	0.001329	CUST_7108_PI429860205	serine arginine-rich splicing factor SR45a	218	20	3.8E-42	96.6%	4	F:nucleotide binding; F:nucleic acid binding; C:intracellular ribonucleoprotein complex; C:viral nucleocapsid		no IPS match
RC_Nbv3K585719342	1.331	0.000843	CUST_21489_PI429860205	ribosome biogenesis erb1 isoform X2	606	20	2.74E-49	92.85%	1	C:plasma membrane		IPR006760 (PFAM); PTHR10358:SF7 (PANTHER); PTHR10358 (PANTHER)
Nbv3K725837412	1.332	0.028431	CUST_85922_PI429860205	oxygen-evolving enhancer 3- chloroplastic-like	196	9	4.16E-5	96.67%	5	F:calcium ion binding; C:photosystem II; C:photosystem II oxygen evolving complex; P:photosynthesis; C:extrinsic component of membrane		no IPS match
RC_Nbv3K585735691	1.332	5.3e-05	CUST_25868_PI429860205	nuclear pore complex NUP214-like isoform X1	424	9	3.47E-4	0.96	<NA>			no IPS match
RC_Nbv3K605751207	1.333	0.005469	CUST_29012_PI429860205	ribonuclease 2-like isoform X1	549	20	1.33E-73	81.7%	<NA>			no IPS match
Nbv3K785651097	1.333	0.006277	CUST_50005_PI429860205	arginine decarboxylase	2920	20	0	89.85%	3	P:arginine catabolic process; F:arginine decarboxylase activity; P:spermidine biosynthetic process		IPR002985 (PRINTS); IPR000183 (PRINTS); IPR022644 (PFAM); IPR002985 (PIRSF); IPR002985 (TIGRFAM); IPR022643 (PFAM); IPR029066 (G3DSA:3.20.20.GENE3D); PTHR11482 (PANTHER); IPR002985 (PTHR11482:PANTHER); IPR009006 (SUPERFAMILY); IPR029066 (SUPERFAMILY)
Nbv3K785648878	1.335	0.002031	CUST_49713_PI429860205	60S acidic ribosomal P0	375	20	9.71E-43	95.65%	<NA>			no IPS match
RC_Nbv3K665802673	1.336	0.001307	CUST_38072_PI429860205	Remorin family isoform 2	2375	20	0	85.85%	<NA>			IPR005516 (PFAM); PTHR31471:SF13 (PANTHER); PTHR31471 (PANTHER)
RC_Nbv3K745623239	1.336	0.001659	CUST_2365_PI429860205	<NA>	<NA>	<NA>	<NA>	<NA>	<NA>	<NA>	<NA>	<NA>
RC_Nbv3K585720500	1.336	0.000917	CUST_21863_PI429860205	rRNA-processing EFG1-like	596	20	7.15E-19	60.7%	<NA>			no IPS match
Nbv3K745619587	1.337	0.001215	CUST_45883_PI429860205	ubiquitin-conjugating enzyme E2-17 kDa-like	379	20	3.53E-81	99.95%	4	F:ATP binding; F:transferase activity; F:ligase activity; P:protein ubiquitination		no IPS match
RC_Nbv3K585695451	1.337	0.00263	CUST_14426_PI429860205	---NA---	583	<NA>			<NA>			no IPS match
RC_Nbv3K585676247	1.337	0.008891	CUST_9882_PI429860205	---NA---	2781	<NA>			1	F:protein binding		IPR000008 (SMART); IPR000008 (PFAM); IPR000008 (G3DSA:2.60.40.GENE3D); IPR000008 (G3DSA:2.60.40.GENE3D); IPR013583 (PFAM); PTHR10024:SF182 (PANTHER); PTHR10024 (PANTHER); PTHR10024:SF182 (PANTHER); IPR000008 (PROSITE_PROFILES); IPR000008 (PROSITE_PROFILES); IPR000008 (SUPERFAMILY); IPR000008 (SUPERFAMILY); IPR000008 (SUPERFAMILY)
RC_Nbv3K805659344	1.339	9.7e-05	CUST_6699_PI429860205	RNA-binding 1-like isoform X1	1021	20	7.98E-138	94.8%	3	F:nucleotide binding; F:snRNA binding; P:mRNA splicing, via spliceosome		IPR000504 (SMART); IPR012677 (G3DSA:3.30.70.GENE3D); IPR000504 (PFAM); IPR024888 (PANTHER); PTHR10501:SF24 (PANTHER); IPR000504 (PROSITE_PROFILES); IPR012677 (SUPERFAMILY)
Nbv3K585713451	1.34	0.007809	CUST_63153_PI429860205	RNA-binding pno1	311	20	1.15E-58	84.8%	<NA>			no IPS match
RC_Nbv3K785652652	1.34	0.001787	CUST_5974_PI429860205	40S ribosomal S20-2	632	20	1.12E-12	88.75%	<NA>			no IPS match
Nbv3K585731487	1.341	0.001991	CUST_68331_PI429860205	auxin response factor 17	1357	20	0	0.72	4	C:nucleus; F:DNA binding; P:regulation of transcription, DNA-templated; P:response to hormone		IPR010525 (PFAM); PTHR31384:SF19 (PANTHER); PTHR31384 (PANTHER)
Nbv3K645787860	1.341	0.002556	CUST_78684_PI429860205	FK506-binding 4-like	1296	20	5.51E-147	59.35%	<NA>			IPR029338 (PFAM); PTHR13445 (PANTHER); PTHR13445:SF3 (PANTHER)
Nbv3K585690744	1.343	0.001393	CUST_57361_PI429860205	---NA---	221	<NA>			<NA>			no IPS match
Nbv3K785654135	1.344	0.027089	CUST_50342_PI429860205	organ-specific S2-like	154	20	8.75E-15	71.7%	<NA>			no IPS match
Nbv5tr6235832	1.345	0.001452	CUST_94776_PI429860205	---NA---	499	<NA>			<NA>			no IPS match
RC_Nbv3K585710830	1.348	0.004598	CUST_18706_PI429860205	non-specific phospholipase C1	731	20	1.35E-92	90.2%	<NA>			PTHR31956:SF9 (PANTHER); PTHR31956 (PANTHER)
Nbv3K585720552	1.35	0.000761	CUST_65237_PI429860205	probable LRR receptor-like serine threonine- kinase At4g36180	1555	20	0	85.8%	1	F:protein binding		PR00019 (PRINTS); IPR003591 (SMART); IPR032675 (G3DSA:3.80.10.GENE3D); IPR032675 (G3DSA:3.80.10.GENE3D); IPR001611 (PFAM); PTHR27000 (PANTHER); PTHR27000:SF169 (PANTHER); IPR032675 (SUPERFAMILY)
Nbv3K585664927	1.35	0.000775	CUST_51538_PI429860205	arginine N-methyltransferase PRMT10	1608	20	0	0.9	2	F:methyltransferase activity; P:protein methylation		IPR025799 (PFAM); G3DSA:2.70.160.11 (GENE3D); IPR029063 (G3DSA:3.40.50.GENE3D); PTHR11006:SF68 (PANTHER); IPR025799 (PANTHER); IPR025799 (PROSITE_PROFILES); IPR029063 (SUPERFAMILY)
RC_Nbv3K645787847	1.351	0.033512	CUST_35767_PI429860205	DNA replication licensing factor MCM4	2820	20	0	91.1%	8	F:DNA binding; F:ATP binding; P:DNA replication initiation; F:DNA helicase activity; P:DNA duplex unwinding; C:cytosol; C:THO complex; C:MCM complex		IPR001208 (PRINTS); IPR008047 (PRINTS); IPR003593 (SMART); IPR031327 (SMART); G3DSA:3.30.1640.10 (GENE3D); IPR004039 (G3DSA:2.20.28.GENE3D); IPR001208 (PFAM); IPR012340 (G3DSA:2.40.50.GENE3D); IPR027417 (G3DSA:3.40.50.GENE3D); IPR027925 (PFAM); PTHR11630:SF66 (PANTHER); PTHR11630 (PANTHER); IPR001208 (PROSITE_PROFILES); IPR012340 (SUPERFAMILY); IPR027417 (SUPERFAMILY)
Nbv3K745624217	1.351	0.002061	CUST_46544_PI429860205	ranBP2-type zinc finger At1g67325	1075	20	1.02E-176	90.1%	1	F:zinc ion binding		IPR001876 (SMART); IPR001876 (PFAM); IPR001876 (G3DSA:4.10.1060.GENE3D); PTHR23111:SF35 (PANTHER); PTHR23111 (PANTHER); IPR001876 (SUPERFAMILY); IPR001876 (SUPERFAMILY); IPR001876 (SUPERFAMILY)
RC_Nbv3K805658640	1.351	0.007819	CUST_6615_PI429860205	39S ribosomal mitochondrial	635	20	3.87E-81	89.5%	3	F:structural constituent of ribosome; C:mitochondrial ribosome; P:translation		IPR001854 (G3DSA:1.10.287.GENE3D); IPR001854 (TIGRFAM); IPR010729 (PFAM); PTHR21183:SF18 (PANTHER); IPR010729 (PANTHER); IPR001854 (SUPERFAMILY)
Nbv3K725612550	1.352	0.036998	CUST_44979_PI429860205	<NA>	<NA>	<NA>	<NA>	<NA>	<NA>	<NA>	<NA>	<NA>
Nbv3K585701226	1.354	0.009488	CUST_59672_PI429860205	---NA---	640	<NA>			<NA>			no IPS match
Nbv3K585670966	1.356	0.000708	CUST_52910_PI429860205	54S ribosomal mitochondrial	384	20	7.38E-76	87.4%	5	F:structural constituent of ribosome; F:rRNA binding; P:ribosomal large subunit assembly; C:mitochondrial large ribosomal subunit; P:translation		IPR020783 (G3DSA:1.10.10.GENE3D); IPR020783 (PFAM); IPR000911 (PANTHER); PTHR11661:SF1 (PANTHER); IPR020783 (SUPERFAMILY)
RC_Nbv3K585718513	1.357	0.000592	CUST_21220_PI429860205	Damaged DNA binding,exodeoxyribonuclease IIIs isoform 4	342	20	1.78E-64	95.6%	4	P:DNA damage checkpoint; P:DNA repair; F:damaged DNA binding; C:checkpoint clamp complex		no IPS match
Nbv3K585699510	1.358	0.001141	CUST_59319_PI429860205	---NA---	299	<NA>			<NA>			no IPS match
Nbv3K645788806	1.36	0.002611	CUST_78847_PI429860205	PREDICTED: uncharacterized protein LOC107793191	1958	20	0	79.1%	<NA>			IPR027417 (G3DSA:3.40.50.GENE3D); PTHR23069:SF3 (PANTHER); PTHR23069:SF3 (PANTHER); PTHR23069 (PANTHER); PTHR23069 (PANTHER)
RC_Nbv3K585695882	1.361	0.00324	CUST_14539_PI429860205	---NA---	162	<NA>			<NA>			no IPS match
Nbv3K725843691	1.361	0.001504	CUST_86795_PI429860205	40S ribosomal S16-like	532	20	1.06E-100	96.45%	4	P:maturation of SSU-rRNA from tricistronic rRNA transcript (SSU-rRNA, 5.8S rRNA, LSU-rRNA); F:structural constituent of ribosome; C:cytosolic small ribosomal subunit; P:translation		IPR014721 (G3DSA:3.30.230.GENE3D); IPR000754 (PFAM); IPR000754 (PANTHER); PTHR21569:SF6 (PANTHER); IPR020568 (SUPERFAMILY)
RC_Nbv3K725613754	1.363	0.005728	CUST_1237_PI429860205	At5g37260 partial	2898	20	0	80.35%	2	F:DNA binding; P:regulation of cellular biosynthetic process		IPR001005 (SMART); IPR009057 (G3DSA:1.10.10.GENE3D); IPR006447 (TIGRFAM); IPR001005 (PFAM); PTHR12802 (PANTHER); PTHR12802:SF60 (PANTHER); IPR017930 (PROSITE_PROFILES); IPR009057 (SUPERFAMILY)
Nbv3K685820446	1.364	0.02561	CUST_83688_PI429860205	<NA>	<NA>	<NA>	<NA>	<NA>	<NA>	<NA>	<NA>	<NA>
RC_Nbv3K585723107	1.364	0.013984	CUST_22675_PI429860205	---NA---	7078	<NA>			1	F:binding		IPR025614 (PFAM); IPR025481 (PFAM); IPR029473 (PFAM); PTHR12295 (PANTHER); IPR016024 (SUPERFAMILY); IPR016024 (SUPERFAMILY)
Nbv3K585728176	1.366	0.019292	CUST_67465_PI429860205	serine arginine repetitive matrix 2-like	1446	20	2.93E-114	85.35%	<NA>			PTHR33172 (PANTHER); PTHR33172:SF14 (PANTHER)
Nbv3K665807145	1.368	0.037369	CUST_81689_PI429860205	organ-specific S2-like	162	7	1.18E-7	0.89	<NA>			no IPS match
RC_Nbv3K765633606	1.368	0.003148	CUST_3700_PI429860205	---NA---	1187	<NA>			<NA>			no IPS match
RC_Nbv3K585672170	1.368	0.005391	CUST_8980_PI429860205	33 kDa chaperonin	187	20	4.46E-14	0.95	<NA>			no IPS match
Nbv3K585723235	1.368	0.000998	CUST_66032_PI429860205	PREDICTED: uncharacterized protein LOC104242342	2864	20	0	71.65%	<NA>			IPR021916 (PFAM); PTHR31390:SF1 (PANTHER); PTHR31390 (PANTHER)
RC_Nbv3K585701911	1.371	0.003621	CUST_2628_PI429860210	---NA---	178	<NA>			<NA>			no IPS match
RC_Nbv3K605752481	1.371	7.2e-05	CUST_29332_PI429860205	nuclear pore complex NUP214 isoform X1	1101	20	9.51E-43	89.6%	<NA>			no IPS match
Nbv3K705823942	1.371	0.000567	CUST_84112_PI429860205	mediator of RNA polymerase II transcription subunit 27	1806	20	0	85.1%	<NA>			IPR021627 (PFAM); PTHR13130 (PANTHER); PTHR13130:SF4 (PANTHER)
Nbv3K585736049	1.372	0.020885	CUST_69479_PI429860205	unnamed protein product	424	3	3.5E-7	60.67%	<NA>			no IPS match
Nbv3K665806793	1.373	0.011185	CUST_81646_PI429860205	<NA>	<NA>	<NA>	<NA>	<NA>	<NA>	<NA>	<NA>	<NA>
Nbv3K705824629	1.38	0.000993	CUST_84185_PI429860205	60S acidic ribosomal P2-1-like	517	20	1.51E-36	85.95%	6	F:structural constituent of ribosome; P:cytoplasmic translation; C:cytosolic large ribosomal subunit; F:large ribosomal subunit rRNA binding; P:translational elongation; C:preribosome, large subunit precursor		PF00428 (PFAM); PTHR21141 (PANTHER)
Nbv3K585727060	1.381	0.00179	CUST_67142_PI429860205	D-tyrosyl-tRNA(Tyr) deacylase	490	20	4.01E-46	94.65%	6	F:D-tyrosyl-tRNA(Tyr) deacylase activity; C:cytoplasm; P:regulation of translational fidelity; F:aminoacyl-tRNA editing activity; P:tRNA metabolic process; P:D-amino acid catabolic process		no IPS match
RC_Nbv3K625759478	1.382	0.021272	CUST_30735_PI429860205	<NA>	<NA>	<NA>	<NA>	<NA>	<NA>	<NA>	<NA>	<NA>
Nbv3K725835008	1.382	0.003922	CUST_85679_PI429860205	40S ribosomal S18-like	201	20	3.85E-22	98.3%	6	F:RNA binding; F:structural constituent of ribosome; C:cytosol; P:ribosome biogenesis; C:small ribosomal subunit; P:translation		no IPS match
Nbv3K725841192	1.384	0.006824	CUST_86386_PI429860205	probable esterase KAI2	1204	20	0	94.35%	3	P:de-etiolation; P:metabolic process; F:carboxylic ester hydrolase activity	EC:3.1.1.1	IPR000073 (PFAM); IPR029058 (G3DSA:3.40.50.GENE3D); PTHR10992:SF776 (PANTHER); PTHR10992 (PANTHER); IPR029058 (SUPERFAMILY)
RC_Nbv3K585704536	1.384	0.000151	CUST_2752_PI429860210	---NA---	1124	<NA>			<NA>			no IPS match
Nbv3K645786512	1.385	0.001368	CUST_78387_PI429860205	amino acid transporter ANTL1-like	479	20	1.5E-55	69.35%	<NA>			IPR013057 (PFAM); PTHR22950 (PANTHER); PTHR22950:SF291 (PANTHER)
RC_Nbv3K585693300	1.387	0.006091	CUST_13890_PI429860205	<NA>	<NA>	<NA>	<NA>	<NA>	<NA>	<NA>	<NA>	<NA>
Nbv3K585690692	1.387	0.008145	CUST_57344_PI429860205	lysine-specific demethylase JMJD5	562	20	4.31E-97	94.75%	<NA>			PF13621 (PFAM); G3DSA:2.60.120.650 (GENE3D); PTHR12461:SF38 (PANTHER); PTHR12461 (PANTHER); IPR003347 (PROSITE_PROFILES); SSF51197 (SUPERFAMILY)
Nbv3K585683249	1.388	0.000367	CUST_55648_PI429860205	<NA>	<NA>	<NA>	<NA>	<NA>	<NA>	<NA>	<NA>	<NA>
Nbv5tr6209195	1.389	0.030927	CUST_91081_PI429860205	---NA---	270	<NA>			<NA>			IPR007770 (PFAM); PTHR31621:SF6 (PANTHER); PTHR31621 (PANTHER)
RC_Nbv3K585730726	1.39	0.000917	CUST_24819_PI429860205	PREDICTED: uncharacterized protein At1g10890-like	1178	6	2.19E-8	97.33%	<NA>			IPR033371 (PFAM); PTHR31711:SF2 (PANTHER); IPR033371 (PANTHER)
RC_Nbv3K585695083	1.39	0.002894	CUST_2199_PI429860210	---NA---	176	<NA>			<NA>			no IPS match
Nbv3K605755946	1.391	0.004755	CUST_73309_PI429860205	<NA>	<NA>	<NA>	<NA>	<NA>	<NA>	<NA>	<NA>	<NA>
RC_Nbv3K685820668	1.392	0.000998	CUST_40791_PI429860205	PREDICTED: uncharacterized protein LOC107783365 isoform X1	266	20	9.14E-31	0.95	<NA>			no IPS match
RC_Nbv3K725610739	1.393	0.002023	CUST_754_PI429860205	Down syndrome critical region 3 isoform X1	809	20	1.82E-20	86.3%	<NA>			no IPS match
RC_Nbv3K605745390	1.393	0.017258	CUST_27811_PI429860205	transposon Tf2-1 poly isoform X1	2144	20	3.25E-153	63.45%	1	F:nucleic acid binding		IPR012337 (G3DSA:3.30.420.GENE3D); PTHR24559 (PANTHER); PTHR24559:SF186 (PANTHER); SSF56672 (SUPERFAMILY); IPR012337 (SUPERFAMILY)
RC_Nbv3K585728992	1.393	0.015412	CUST_24434_PI429860205	fructose-bisphosphate cytoplasmic isozyme 1	2456	20	0	95.2%	2	P:glycolytic process; F:fructose-bisphosphate aldolase activity		IPR000741 (PFAM); IPR013785 (G3DSA:3.20.20.GENE3D); PTHR11627 (PANTHER); PTHR11627:SF19 (PANTHER); SSF51569 (SUPERFAMILY)
RC_Nbv3K585689446	1.396	0.011828	CUST_13027_PI429860205	<NA>	<NA>	<NA>	<NA>	<NA>	<NA>	<NA>	<NA>	<NA>
RC_Nbv3K745624983	1.397	0.009047	CUST_2660_PI429860205	zinc finger CCCH domain-containing 20-like	754	20	1.02E-66	72.25%	<NA>			PTHR14493:SF38 (PANTHER); PTHR14493 (PANTHER)
RC_Nbv3K585721205	1.398	0.002243	CUST_22080_PI429860205	Sugar isomerase family isoform 1	687	20	1.87E-101	90.3%	6	P:carbohydrate metabolic process; F:glutamine-fructose-6-phosphate transaminase (isomerizing) activity; P:fructose 6-phosphate metabolic process; P:UDP-N-acetylglucosamine metabolic process; F:carbohydrate binding; F:isomerase activity	EC:2.6.1.16	G3DSA:3.40.50.10490 (GENE3D); PTHR10937 (PANTHER); PTHR10937:SF13 (PANTHER); SSF53697 (SUPERFAMILY)
RC_Nbv3K765638846	1.398	0.000611	CUST_4450_PI429860205	60S ribosomal L37-3-like	632	20	2.27E-51	97.9%	3	F:structural constituent of ribosome; C:ribosome; P:translation		IPR001569 (PFAM); IPR011331 (G3DSA:2.20.25.GENE3D); PTHR10768 (PANTHER); IPR001569 (PRODOM); IPR001569 (HAMAP); IPR011332 (SUPERFAMILY)
RC_Nbv3K665805098	1.399	0.00108	CUST_38499_PI429860205	CRC domain-containing TSO1-like	2929	20	0	71.65%	<NA>			IPR033467 (SMART); IPR005172 (PFAM); IPR028307 (PANTHER); PTHR12446:SF27 (PANTHER); PTHR12446:SF27 (PANTHER); IPR028307 (PANTHER); IPR005172 (PROSITE_PROFILES)
RC_Nbv5tr6241645	1.399	0.006269	CUST_90274_PI429860205	<NA>	<NA>	<NA>	<NA>	<NA>	<NA>	<NA>	<NA>	<NA>
RC_Nbv3K645785832	1.399	0.014619	CUST_35316_PI429860205	<NA>	<NA>	<NA>	<NA>	<NA>	<NA>	<NA>	<NA>	<NA>
RC_Nbv3K585722600	1.401	0.000867	CUST_22514_PI429860205	gamma-glutamylcyclotransferase At3g02910	1075	20	2.7E-142	81.5%	2	P:metabolic process; F:transferase activity		IPR009288 (PFAM); IPR013024 (G3DSA:3.10.490.GENE3D); PTHR12510 (PANTHER); IPR013024 (SUPERFAMILY)
Nbv3K585676571	1.402	0.003504	CUST_54162_PI429860205	<NA>	<NA>	<NA>	<NA>	<NA>	<NA>	<NA>	<NA>	<NA>
RC_Nbv3K725843041	1.403	0.003321	CUST_43814_PI429860205	40S ribosomal S13	791	20	1.46E-103	98.95%	<NA>			no IPS match
RC_Nbv3K725842227	1.404	0.000657	CUST_43665_PI429860205	60S ribosomal L37	566	20	1.06E-38	97.65%	<NA>			no IPS match
Nbv3K725843047	1.404	9.3e-05	CUST_86687_PI429860205	E3 ubiquitin- ligase ORTHRUS 2-like	2451	20	0	0.84	2	F:zinc ion binding; F:histone binding		IPR001841 (SMART); IPR001965 (SMART); IPR003105 (SMART); IPR027370 (PFAM); PF13920 (PFAM); IPR013083 (G3DSA:3.30.40.GENE3D); IPR003105 (PFAM); IPR003105 (G3DSA:2.30.280.GENE3D); IPR013083 (G3DSA:3.30.40.GENE3D); PTHR14140 (PANTHER); IPR001841 (PROSITE_PROFILES); IPR001841 (PROSITE_PROFILES); IPR003105 (PROSITE_PROFILES); IPR019787 (PROSITE_PROFILES); IPR011011 (SUPERFAMILY); IPR015947 (SUPERFAMIL…
Nbv3K785646029	1.405	0.003812	CUST_49354_PI429860205	S-adenosylmethionine decarboxylase proenzyme-like	1932	20	0	87.55%	3	P:spermidine biosynthetic process; P:spermine biosynthetic process; F:adenosylmethionine decarboxylase activity		IPR018167 (PIRSF); IPR001985 (PFAM); IPR016067 (G3DSA:3.60.90.GENE3D); IPR018167 (TIGRFAM); PTHR11570:SF4 (PANTHER); IPR001985 (PANTHER); IPR016067 (SUPERFAMILY)
Nbv3K805664045	1.407	0.029819	CUST_51420_PI429860205	organ-specific S2-like	159	19	1.99E-9	81.74%	<NA>			no IPS match
RC_Nbv3K605755287	1.408	0.001608	CUST_29989_PI429860205	PREDICTED: uncharacterized protein At4g15545-like	956	20	0	85.5%	4	P:transmembrane transport; F:transmembrane transporter activity; C:integral component of membrane; C:plasma membrane		no IPS match
RC_Nbv3K805655716	1.408	0.025367	CUST_6248_PI429860205	membrane family	324	10	7.66E-11	0.82	<NA>			no IPS match
RC_Nbv3K725832371	1.409	0.02971	CUST_42492_PI429860205	<NA>	<NA>	<NA>	<NA>	<NA>	<NA>	<NA>	<NA>	<NA>
Nbv3K765638758	1.41	0.00049	CUST_48547_PI429860205	elongation factor 1-delta 1-like	1090	20	1.22E-102	93.25%	3	F:translation elongation factor activity; P:translational elongation; C:eukaryotic translation elongation factor 1 complex		IPR014038 (SMART); IPR014038 (PFAM); IPR014717 (G3DSA:3.30.70.GENE3D); PTHR11595 (PANTHER); PTHR11595:SF27 (PANTHER); IPR010987 (SUPERFAMILY); IPR014038 (SUPERFAMILY)
Nbv3K625767467	1.411	0.017279	CUST_75070_PI429860205	translationally-controlled tumor homolog	217	20	4.38E-33	97.15%	1	C:cytoplasm		no IPS match
Nbv3K705832196	1.411	0.005068	CUST_85347_PI429860205	40S ribosomal S16-like	369	20	7.82E-63	96.4%	4	P:maturation of SSU-rRNA from tricistronic rRNA transcript (SSU-rRNA, 5.8S rRNA, LSU-rRNA); F:structural constituent of ribosome; C:cytosolic small ribosomal subunit; P:translation		no IPS match
Nbv3K585702009	1.414	0.002701	CUST_59837_PI429860205	Transposon Ty3-G Gag-Pol poly	664	20	1.99E-46	76.5%	<NA>			no IPS match
Nbv3K585667785	1.415	0.014797	CUST_52203_PI429860205	floral homeotic FBP1	391	20	8.41E-42	98.15%	<NA>			no IPS match
Nbv3K725843493	1.418	0.007002	CUST_86765_PI429860205	la-related 6A	671	20	8.87E-80	86.8%	5	F:nucleotide binding; C:nucleus; F:RNA binding; C:intracellular ribonucleoprotein complex; P:RNA processing		no IPS match
RC_Nbv3K725608945	1.419	0.002408	CUST_446_PI429860205	---NA---	600	<NA>			<NA>			no IPS match
RC_Nbv3K605751400	1.421	0.002036	CUST_29066_PI429860205	---NA---	318	<NA>			<NA>			no IPS match
Nbv3K665805437	1.423	5.4e-05	CUST_81451_PI429860205	transcription factor TCP8-like	1159	20	0	81.55%	<NA>			IPR005333 (PFAM); PTHR31072 (PANTHER); PTHR31072:SF21 (PANTHER); IPR017887 (PROSITE_PROFILES)
RC_Nbv3K585710530	1.424	4.5e-05	CUST_18598_PI429860205	PREDICTED: uncharacterized protein LOC104117063	475	20	2.55E-60	0.91	<NA>			PTHR35691 (PANTHER)
RC_Nbv3K585683629	1.425	0.004249	CUST_11657_PI429860205	---NA---	246	<NA>			<NA>			no IPS match
RC_Nbv3K585707512	1.426	0.000875	CUST_17619_PI429860205	PREDICTED: uncharacterized protein LOC104246083	838	20	7.31E-147	89.1%	<NA>			PTHR21521 (PANTHER); PTHR21521:SF0 (PANTHER)
Nbv3K645792210	1.428	0.00049	CUST_79365_PI429860205	---NA---	233	<NA>			<NA>			no IPS match
RC_Nbv3K605750240	1.428	0.000508	CUST_28748_PI429860205	ubiquitin-conjugating enzyme E2-17 kDa	553	20	1.29E-90	99.85%	4	F:ATP binding; F:transferase activity; F:ligase activity; P:protein ubiquitination		no IPS match
RC_Nbv3K685814516	1.429	0.000917	CUST_39812_PI429860205	mediator of RNA polymerase II transcription subunit 33A-like	2532	20	0	90.45%	<NA>			PTHR33739:SF2 (PANTHER); PTHR33739 (PANTHER)
RC_Nbv3K785654545	1.431	0.035037	CUST_6149_PI429860205	kirola-like	153	20	2.96E-18	0.47	2	P:response to biotic stimulus; P:defense response		no IPS match
RC_Nbv3K805662251	1.431	0.00037	CUST_6977_PI429860205	---NA---	274	<NA>			<NA>			no IPS match
RC_Nbv3K685814996	1.434	0.037419	CUST_39901_PI429860205	<NA>	<NA>	<NA>	<NA>	<NA>	<NA>	<NA>	<NA>	<NA>
RC_Nbv3K745629306	1.435	0.000795	CUST_3281_PI429860205	Ubiquitin-conjugating enzyme E2-17 kDa	194	20	1.7E-15	92.05%	4	F:ATP binding; F:transferase activity; F:ligase activity; P:protein ubiquitination		no IPS match
RC_Nbv3K745630390	1.435	0.000848	CUST_3386_PI429860205	---NA---	481	<NA>			<NA>			no IPS match
RC_Nbv3K585678735	1.436	0.00238	CUST_10489_PI429860205	---NA---	164	<NA>			<NA>			no IPS match
RC_Nbv3K585718014	1.436	0.014557	CUST_21046_PI429860205	ethylene-responsive transcription factor ERF118-like	857	20	7.42E-146	0.73	3	F:DNA binding; F:transcription factor activity, sequence-specific DNA binding; P:regulation of transcription, DNA-templated		IPR001471 (PRINTS); IPR001471 (SMART); IPR001471 (G3DSA:3.30.730.GENE3D); IPR001471 (PFAM); PTHR31190 (PANTHER); PTHR31190:SF17 (PANTHER); IPR001471 (PROSITE_PROFILES); IPR016177 (SUPERFAMILY)
Nbv3K665802734	1.437	0.005267	CUST_80996_PI429860205	ornithine decarboxylase	1643	20	0	94.85%	2	F:catalytic activity; P:polyamine biosynthetic process		IPR002433 (PRINTS); IPR000183 (PRINTS); IPR009006 (G3DSA:2.40.37.GENE3D); IPR022643 (PFAM); IPR029066 (G3DSA:3.20.20.GENE3D); IPR022644 (PFAM); PTHR11482 (PANTHER); PTHR11482:SF6 (PANTHER); IPR009006 (SUPERFAMILY); IPR029066 (SUPERFAMILY)
RC_Nbv3K585733175	1.439	0.013349	CUST_25304_PI429860205	---NA---	1370	<NA>			2	F:ATPase activity; F:ATP binding		IPR003593 (SMART); IPR003439 (PFAM); IPR027417 (G3DSA:3.40.50.GENE3D); PTHR24223 (PANTHER); PTHR24223:SF245 (PANTHER); IPR003439 (PROSITE_PROFILES); IPR027417 (SUPERFAMILY)
Nbv3K745624519	1.44	0.000508	CUST_46600_PI429860205	probable LRR receptor-like serine threonine- kinase At4g36180	1600	20	0	86.15%	1	F:protein binding		PR00019 (PRINTS); IPR003591 (SMART); IPR032675 (G3DSA:3.80.10.GENE3D); IPR001611 (PFAM); IPR032675 (G3DSA:3.80.10.GENE3D); IPR001611 (PFAM); PTHR27000:SF169 (PANTHER); PTHR27000 (PANTHER); IPR032675 (SUPERFAMILY)
Nbv3K745617600	1.441	0.000291	CUST_45660_PI429860205	60S acidic ribosomal P1-like	352	20	5.95E-36	96.4%	<NA>			no IPS match
Nbv3K765639017	1.442	0.003001	CUST_48585_PI429860205	Down syndrome critical region 3 isoform X1	1553	20	0	94.15%	<NA>			IPR028934 (PFAM); PTHR12233:SF2 (PANTHER); PTHR12233 (PANTHER)
Nbv3K765641249	1.443	0.001256	CUST_48915_PI429860205	ubiquitin-conjugating enzyme E2 2	652	20	7.53E-36	98.1%	8	F:ATP binding; P:DNA repair; F:ubiquitin protein ligase activity; P:proteasome-mediated ubiquitin-dependent protein catabolic process; F:ubiquitin protein ligase binding; C:cytoplasm; P:protein polyubiquitination; P:histone ubiquitination		no IPS match
RC_Nbv3K605755770	1.443	0.000466	CUST_30079_PI429860205	60S ribosomal L15-like	916	20	1.76E-126	96.65%	3	F:structural constituent of ribosome; C:ribosome; P:translation		IPR000439 (SMART); IPR000439 (PFAM); IPR024794 (G3DSA:3.40.1120.GENE3D); IPR000439 (PANTHER); IPR012678 (SUPERFAMILY)
RC_Nbv3K805662867	1.444	0.000448	CUST_7049_PI429860205	---NA---	209	<NA>			<NA>			no IPS match
RC_Nbv3K585672255	1.444	0.004514	CUST_8996_PI429860205	PREDICTED: uncharacterized protein LOC104229405	797	1	1.96E-22	0.9	<NA>			no IPS match
Nbv3K785654195	1.446	0.043506	CUST_50347_PI429860205	oxygen-evolving enhancer 3- chloroplastic-like	309	20	1.77E-37	89.75%	4	F:calcium ion binding; C:photosystem II oxygen evolving complex; P:photosynthesis; C:extrinsic component of membrane		no IPS match
RC_Nbv3K585692530	1.448	0.001783	CUST_2030_PI429860210	probable LRR receptor-like serine threonine- kinase At3g47570	151	20	2.97E-6	76.35%	<NA>			no IPS match
RC_Nbv3K745625943	1.448	0.008619	CUST_2825_PI429860205	F-box At1g55000	1148	20	0	84.9%	1	F:protein binding		IPR018392 (SMART); IPR018392 (PFAM); G3DSA:1.20.1280.50 (GENE3D); IPR001810 (PFAM); IPR018392 (G3DSA:3.10.350.GENE3D); PTHR20932:SF9 (PANTHER); PTHR20932 (PANTHER); IPR018392 (SUPERFAMILY); IPR001810 (SUPERFAMILY)
Nbv3K585689436	1.451	0.008361	CUST_57057_PI429860205	translationally-controlled tumor homolog	268	1	2.33E-4	1	<NA>			no IPS match
Nbv3K585730483	1.451	0.004865	CUST_68067_PI429860205	Senescence regulator	628	20	6.09E-57	0.87	<NA>			IPR007608 (PFAM); PTHR33083:SF11 (PANTHER); PTHR33083 (PANTHER)
Nbv3K585671978	1.452	0.039461	CUST_53133_PI429860205	<NA>	<NA>	<NA>	<NA>	<NA>	<NA>	<NA>	<NA>	<NA>
RC_Nbv3K585709384	1.453	0.032138	CUST_18228_PI429860205	<NA>	<NA>	<NA>	<NA>	<NA>	<NA>	<NA>	<NA>	<NA>
RC_Nbv3K745619766	1.454	0.008543	CUST_1882_PI429860205	thioredoxin CXXS1	177	20	1.58E-20	84.05%	10	F:protein disulfide oxidoreductase activity; P:glycerol ether metabolic process; C:cytosol; F:oxidoreductase activity, acting on a sulfur group of donors, disulfide as acceptor; P:cellular response to oxidative stress; P:cell redox homeostasis; P:oxidation-reduction process; P:protein folding; P:sulfate assimilation; C:plasma membrane		no IPS match
Nbv3K785648203	1.455	0.000569	CUST_49625_PI429860205	tubulin alpha chain	1607	20	0	99.5%	5	F:GTP binding; F:GTPase activity; F:structural constituent of cytoskeleton; C:microtubule; P:microtubule-based process		IPR002452 (PRINTS); IPR000217 (PRINTS); IPR003008 (SMART); IPR018316 (SMART); IPR003008 (PFAM); IPR003008 (G3DSA:3.40.50.GENE3D); IPR018316 (G3DSA:3.30.1330.GENE3D); IPR018316 (PFAM); IPR023123 (G3DSA:1.10.287.GENE3D); IPR000217 (PANTHER); PTHR11588:SF103 (PANTHER); IPR008280 (SUPERFAMILY); IPR003008 (SUPERFAMILY)
Nbv3K625774824	1.457	0.002367	CUST_76556_PI429860205	PREDICTED: uncharacterized protein LOC107817269	955	20	2.47E-71	76.3%	<NA>			PTHR37237 (PANTHER)
Nbv3K765633890	1.458	0.000713	CUST_47873_PI429860205	---NA---	163	<NA>			<NA>			no IPS match
RC_Nbv3K585676694	1.459	0.000706	CUST_9983_PI429860205	Membrane insertase	455	20	1.8E-16	90.35%	<NA>			no IPS match
RC_Nbv3K605758632	1.459	0.002776	CUST_30612_PI429860205	disease resistance RPP13 1	202	4	3.05E-26	80.5%	<NA>			no IPS match
Nbv3K585715961	1.46	0.002013	CUST_63900_PI429860205	---NA---	457	<NA>			<NA>			no IPS match
RC_Nbv3K685812422	1.461	0.000862	CUST_39422_PI429860205	---NA---	251	<NA>			<NA>			no IPS match
Nbv3K585700245	1.462	0.001133	CUST_59470_PI429860205	PREDICTED: uncharacterized protein LOC104216016	585	20	1.29E-34	69.7%	<NA>			PTHR34683:SF2 (PANTHER); PTHR34683 (PANTHER)
Nbv3K805663068	1.462	0.000838	CUST_51318_PI429860205	---NA---	220	<NA>			<NA>			no IPS match
RC_Nbv3K585671064	1.462	0.001393	CUST_8706_PI429860205	polyadenylate-binding 2-like isoform X1	191	20	5.32E-10	57.15%	<NA>			no IPS match
Nbv3K805658757	1.463	0.000326	CUST_50845_PI429860205	60S acidic ribosomal P1-like	576	20	9.25E-40	89.55%	<NA>			PF00428 (PFAM); PTHR21141 (PANTHER)
RC_Nbv3K585736450	1.466	0.021333	CUST_26029_PI429860205	organ-specific S2-like	115	20	1.5E-13	83.8%	<NA>			no IPS match
Nbv3K685820574	1.466	0.000532	CUST_83705_PI429860205	Envelope glyco	149	20	6.57E-7	90.25%	1	C:viral envelope		no IPS match
Nbv3K585724323	1.469	0.002013	CUST_66364_PI429860205	---NA---	1196	<NA>			1	P:lipid metabolic process		IPR005804 (PFAM); PTHR12879:SF8 (PANTHER); PTHR12879 (PANTHER)
RC_Nbv3K585723532	1.47	0.027582	CUST_22814_PI429860205	basic blue -like	715	20	2.45E-66	82.25%	2	F:electron carrier activity; C:anchored component of plasma membrane		IPR003245 (PFAM); IPR008972 (G3DSA:2.60.40.GENE3D); PTHR33021 (PANTHER); PTHR33021:SF61 (PANTHER); IPR003245 (PRODOM); IPR003245 (PROSITE_PROFILES); IPR008972 (SUPERFAMILY)
Nbv3K685814294	1.473	2.6e-05	CUST_82640_PI429860205	argonaute 1-like isoform X2	1058	20	0	99.05%	<NA>			no IPS match
Nbv5tr6205072	1.475	0.001133	CUST_91740_PI429860205	---NA---	536	<NA>			<NA>			no IPS match
Nbv3K725607529	1.475	0.003151	CUST_44126_PI429860205	tubulin alpha chain	607	20	2.19E-98	0.85	<NA>			no IPS match
RC_Nbv3K585720276	1.476	0.002753	CUST_21802_PI429860205	nuclear pore complex NUP1-like	826	20	1.85E-45	82.7%	<NA>			no IPS match
Nbv3K605750939	1.476	0.003223	CUST_72246_PI429860205	Bromodomain-containing 9	2279	20	0	74.7%	1	F:protein binding		IPR001487 (PRINTS); IPR001487 (PFAM); IPR001487 (G3DSA:1.20.920.GENE3D); PTHR22881 (PANTHER); PTHR22881:SF11 (PANTHER); IPR001487 (PROSITE_PROFILES); IPR001487 (SUPERFAMILY)
Nbv3K585692853	1.479	0.000923	CUST_57835_PI429860205	transcription factor FER-LIKE IRON DEFICIENCY-INDUCED TRANSCRIPTION FACTOR-like	339	20	1.07E-68	79.55%	<NA>			no IPS match
RC_Nbv5tr6227490	1.48	0.012547	CUST_89446_PI429860205	PREDICTED: uncharacterized protein LOC104233709 isoform X2	897	20	5.17E-15	69.85%	<NA>			no IPS match
RC_Nbv3K785652856	1.481	0.002453	CUST_5993_PI429860205	40S ribosomal S16-like	335	20	6.38E-64	96.6%	<NA>			no IPS match
RC_Nbv3K645783898	1.481	0.000367	CUST_34871_PI429860205	scarecrow 22	2513	20	0	77.05%	<NA>			IPR005202 (PFAM); PTHR31636 (PANTHER); PTHR31636:SF11 (PANTHER); IPR005202 (PROSITE_PROFILES)
Nbv3K805659617	1.482	0.003065	CUST_50983_PI429860205	NBR1 homolog	1877	20	0	79.9%	1	F:protein binding		IPR032350 (PFAM); G3DSA:1.10.8.10 (GENE3D); PTHR20930:SF0 (PANTHER); PTHR20930 (PANTHER); IPR015940 (PROSITE_PROFILES); IPR009060 (SUPERFAMILY)
RC_Nbv3K585688905	1.484	0.027156	CUST_12921_PI429860205	<NA>	<NA>	<NA>	<NA>	<NA>	<NA>	<NA>	<NA>	<NA>
RC_Nbv3K585725568	1.484	0.000838	CUST_23488_PI429860205	PREDICTED: uncharacterized protein LOC104235440	783	20	8.9E-98	87.9%	<NA>			PTHR35513 (PANTHER)
RC_Nbv5tr6228279	1.484	0.025425	CUST_89520_PI429860205	<NA>	<NA>	<NA>	<NA>	<NA>	<NA>	<NA>	<NA>	<NA>
RC_Nbv3K585671528	1.485	0.038865	CUST_8829_PI429860205	---NA---	419	<NA>			<NA>			no IPS match
Nbv3K625763052	1.487	0.009391	CUST_74370_PI429860205	cytochrome P450 CYP736A12-like	340	20	1.22E-20	96.3%	<NA>			no IPS match
RC_Nbv3K665802864	1.487	0.001932	CUST_38109_PI429860205	E3 ubiquitin- ligase RNF182-like	1068	20	1.28E-172	79.25%	<NA>			no IPS match
RC_Nbv3K585726229	1.487	0.003994	CUST_23676_PI429860205	---NA---	834	<NA>			<NA>			no IPS match
RC_Nbv3K585706769	1.489	0.002417	CUST_17390_PI429860205	---NA---	422	<NA>			<NA>			no IPS match
Nbv3K685816960	1.49	0.008269	CUST_83151_PI429860205	S-adenosylmethionine decarboxylase proenzyme-like	2409	20	0	87.95%	3	P:spermidine biosynthetic process; P:spermine biosynthetic process; F:adenosylmethionine decarboxylase activity		IPR001985 (PFAM); IPR018167 (PIRSF); IPR018167 (TIGRFAM); IPR016067 (G3DSA:3.60.90.GENE3D); IPR001985 (PANTHER); PTHR11570:SF4 (PANTHER); IPR016067 (SUPERFAMILY)
RC_Nbv3K665794176	1.492	0.002368	CUST_36757_PI429860205	---NA---	423	<NA>			<NA>			no IPS match
RC_Nbv3K745626591	1.493	0.011694	CUST_2919_PI429860205	---NA---	1769	<NA>			2	P:carbohydrate metabolic process; F:hydrolase activity, hydrolyzing O-glycosyl compounds		IPR001360 (PRINTS); IPR001360 (PFAM); IPR013781 (G3DSA:3.20.20.GENE3D); PTHR10353:SF28 (PANTHER); IPR001360 (PANTHER); IPR017853 (SUPERFAMILY)
Nbv3K725842634	1.493	0.011828	CUST_86634_PI429860205	interactor of constitutive active ROPs chloroplastic-like	1882	20	0	88.45%	1	F:phosphoprotein binding		IPR029688 (PANTHER); PTHR34224:SF4 (PANTHER)
RC_Nbv5tr6214143	1.497	0.002367	CUST_88085_PI429860205	---NA---	368	<NA>			<NA>			no IPS match
RC_Nbv3K585672134	1.499	0.00049	CUST_8969_PI429860205	transcription factor TCP23-like	1112	20	1.65E-173	79.4%	<NA>			IPR005333 (PFAM); PTHR31072:SF21 (PANTHER); PTHR31072 (PANTHER); IPR017887 (PROSITE_PROFILES)
RC_Nbv3K805661757	1.501	0.007739	CUST_198_PI429860210	hypothetical protein GLYMA_13G017200	498	20	5.62E-36	78.05%	<NA>			no IPS match
RC_Nbv3K585681551	1.502	0.000973	CUST_11158_PI429860205	SCARECROW	812	20	2.25E-149	94.45%	<NA>			IPR005202 (PFAM); PTHR31636:SF12 (PANTHER); PTHR31636 (PANTHER); IPR005202 (PROSITE_PROFILES)
Nbv3K605745196	1.502	0.001154	CUST_71165_PI429860205	---NA---	120	<NA>			<NA>			no IPS match
RC_Nbv3K585690852	1.507	0.04395	CUST_13322_PI429860205	kDa class I heat shock -like	771	20	1.38E-85	97.9%	<NA>			IPR002068 (PFAM); IPR008978 (G3DSA:2.60.40.GENE3D); IPR031107 (PANTHER); PTHR11527:SF158 (PANTHER); IPR002068 (PROSITE_PROFILES); IPR008978 (SUPERFAMILY)
RC_Nbv3K745620669	1.508	0.000272	CUST_1983_PI429860205	DNA-directed RNA polymerases IV and V subunit 12	476	20	5.92E-29	93.95%	3	F:DNA binding; F:DNA-directed RNA polymerase activity; P:transcription, DNA-templated		IPR006591 (SMART); IPR006591 (PFAM); IPR006591 (G3DSA:2.20.28.GENE3D); PTHR12056 (PANTHER); PD012151 (PRODOM); IPR029040 (SUPERFAMILY)
Nbv3K685808157	1.508	0.010442	CUST_81796_PI429860205	aquaporin partial	142	20	1.51E-5	99.75%	<NA>			no IPS match
RC_Nbv3K805661803	1.508	0.002713	CUST_6930_PI429860205	60S acidic ribosomal P0	153	20	4.9E-14	98.3%	<NA>			no IPS match
RC_Nbv3K605754908	1.51	0.000448	CUST_29914_PI429860205	---NA---	649	<NA>			<NA>			no IPS match
RC_Nbv3K645783925	1.51	0.000367	CUST_34878_PI429860205	probable mitochondrial adenine nucleotide transporter BTL1	1096	20	9.91E-163	86.45%	<NA>			no IPS match
RC_Nbv3K685811887	1.514	0.002243	CUST_39345_PI429860205	---NA---	344	<NA>			<NA>			no IPS match
Nbv3K645782691	1.515	0.007919	CUST_77655_PI429860205	kDa class II heat shock -like	350	20	6.19E-44	96.65%	<NA>			IPR002068 (PFAM); IPR008978 (G3DSA:2.60.40.GENE3D); PTHR11527:SF93 (PANTHER); IPR031107 (PANTHER); IPR002068 (PROSITE_PROFILES); IPR008978 (SUPERFAMILY)
RC_Nbv3K725832807	1.517	0.000998	CUST_42543_PI429860205	---NA---	363	<NA>			<NA>			no IPS match
Nbv3K645788120	1.519	0.003021	CUST_78732_PI429860205	la-related 6A	511	20	1.21E-77	86.05%	<NA>			no IPS match
RC_Nbv3K585721745	1.523	0.001527	CUST_22263_PI429860205	PREDICTED: uncharacterized protein LOC104097527	810	20	7.9E-95	63.85%	<NA>			no IPS match
Nbv3K705828844	1.523	0.000665	CUST_84901_PI429860205	probable LRR receptor-like serine threonine- kinase At4g36180	1510	20	0	86.55%	1	F:protein binding		PR00019 (PRINTS); IPR003591 (SMART); IPR032675 (G3DSA:3.80.10.GENE3D); IPR001611 (PFAM); IPR032675 (G3DSA:3.80.10.GENE3D); PTHR27000:SF169 (PANTHER); PTHR27000 (PANTHER); IPR032675 (SUPERFAMILY)
Nbv5tr6221241	1.525	0.049308	CUST_93369_PI429860205	kDa class II heat shock -like	301	20	2.47E-50	94.45%	<NA>			no IPS match
Nbv3K585732294	1.525	0.001285	CUST_68561_PI429860205	---NA---	939	<NA>			<NA>			no IPS match
Nbv3K605750115	1.526	0.000352	CUST_72070_PI429860205	PREDICTED: uncharacterized protein LOC107783614	1724	20	0	86.75%	<NA>			IPR011042 (G3DSA:2.120.10.GENE3D); IPR011659 (PFAM); PTHR32161:SF8 (PANTHER); PTHR32161 (PANTHER); SSF69304 (SUPERFAMILY)
RC_Nbv3K585698727	1.527	0.000152	CUST_15227_PI429860205	---NA---	814	<NA>			<NA>			no IPS match
RC_Nbv3K585699219	1.527	0.005577	CUST_15345_PI429860205	BREAST CANCER SUSCEPTIBILITY 2 homolog B-like isoform X1	480	20	1.17E-92	83.05%	<NA>			no IPS match
RC_Nbv3K685814998	1.529	0.000197	CUST_39903_PI429860205	probable mitochondrial adenine nucleotide transporter BTL1	1635	20	0	87.5%	1	P:transmembrane transport		IPR002067 (PRINTS); IPR023395 (G3DSA:1.50.40.GENE3D); IPR018108 (PFAM); PTHR24089 (PANTHER); PTHR24089:SF359 (PANTHER); IPR018108 (PROSITE_PROFILES); IPR018108 (PROSITE_PROFILES); IPR018108 (PROSITE_PROFILES); IPR023395 (SUPERFAMILY)
RC_Nbv3K785650097	1.531	0.000357	CUST_5688_PI429860205	---NA---	935	<NA>			<NA>			PF00428 (PFAM); PTHR21141:SF3 (PANTHER); PTHR21141 (PANTHER); PTHR21141 (PANTHER); PTHR21141:SF3 (PANTHER)
Nbv3K625765246	1.531	0.003911	CUST_9729_PI429860210	---NA---	154	<NA>			<NA>			no IPS match
RC_Nbv3K765631939	1.536	0.000304	CUST_3526_PI429860205	40S ribosomal S14-2	165	20	1.99E-9	92.7%	7	P:maturation of SSU-rRNA from tricistronic rRNA transcript (SSU-rRNA, 5.8S rRNA, LSU-rRNA); F:structural constituent of ribosome; F:mRNA 5'-UTR binding; C:cytosolic small ribosomal subunit; P:ribosomal small subunit assembly; F:small ribosomal subunit rRNA binding; P:translation		no IPS match
RC_Nbv3K745620814	1.536	0.000507	CUST_2003_PI429860205	---NA---	371	<NA>			<NA>			no IPS match
Nbv3K585692232	1.538	0.038673	CUST_57700_PI429860205	<NA>	<NA>	<NA>	<NA>	<NA>	<NA>	<NA>	<NA>	<NA>
Nbv3K725610646	1.538	0.010654	CUST_44645_PI429860205	zinc finger CCCH domain-containing 20-like	1104	20	0	74.85%	1	F:metal ion binding		IPR000571 (SMART); IPR000571 (G3DSA:4.10.1000.GENE3D); IPR000571 (PFAM); PTHR14493:SF41 (PANTHER); PTHR14493 (PANTHER); IPR000571 (PROSITE_PROFILES)
Nbv3K585715473	1.539	0.001685	CUST_63753_PI429860205	acylamino-acid-releasing enzyme-like isoform X1	563	20	4.74E-95	90.9%	<NA>			no IPS match
RC_Nbv3K705829749	1.54	0.003351	CUST_42136_PI429860205	auxin response factor 18-like	2057	20	0	88.5%	<NA>			no IPS match
Nbv3K785645902	1.54	0.010438	CUST_49346_PI429860205	probable aquaporin PIP-type pTOM75	849	20	5.11E-178	98.8%	<NA>			no IPS match
RC_Nbv3K665804888	1.541	0.000462	CUST_38469_PI429860205	pentatricopeptide repeat-containing chloroplastic-like	2391	20	0	81.95%	1	F:protein binding		IPR002885 (PFAM); IPR011990 (G3DSA:1.25.40.GENE3D); IPR002885 (TIGRFAM); IPR002885 (PFAM); IPR002885 (PFAM); PTHR24015 (PANTHER); PTHR24015:SF604 (PANTHER); IPR002885 (PROSITE_PROFILES); IPR002885 (PROSITE_PROFILES); IPR002885 (PROSITE_PROFILES); IPR002885 (PROSITE_PROFILES); IPR002885 (PROSITE_PROFILES); IPR002885 (PROSITE_PROFILES); IPR002885 (PROSITE_PROFILES); IPR002885 (PROSITE_PROFILES); IP…
RC_Nbv3K585707643	1.541	0.000154	CUST_17662_PI429860205	PREDICTED: uncharacterized protein LOC104100523	2745	20	0	73.55%	<NA>			PTHR22881 (PANTHER); PTHR22881:SF11 (PANTHER)
RC_Nbv3K745623911	1.541	0.008727	CUST_2456_PI429860205	zinc finger CCCH domain-containing 20-like	696	20	5.17E-67	72.45%	<NA>			PTHR14493:SF38 (PANTHER); PTHR14493 (PANTHER)
Nbv3K625763030	1.542	0.002799	CUST_74367_PI429860205	---NA---	169	<NA>			<NA>			no IPS match
Nbv3K585717061	1.542	0.007171	CUST_64231_PI429860205	Transposon Ty3-I Gag-Pol poly	1121	20	2.06E-50	59.85%	<NA>			no IPS match
Nbv3K785654206	1.543	0.000448	CUST_50350_PI429860205	---NA---	299	<NA>			<NA>			no IPS match
RC_Nbv3K745624205	1.543	0.00037	CUST_2523_PI429860205	homeobox-leucine zipper ATHB-14-like	2599	20	0	95.35%	3	C:nucleus; F:DNA binding; F:lipid binding		IPR002913 (SMART); IPR002913 (PFAM); IPR009057 (G3DSA:1.10.10.GENE3D); IPR013978 (PFAM); IPR023393 (G3DSA:3.30.530.GENE3D); IPR001356 (PFAM); PTHR24326:SF191 (PANTHER); PTHR24326:SF191 (PANTHER); PTHR24326 (PANTHER); PTHR24326 (PANTHER); IPR001356 (PROSITE_PROFILES); IPR002913 (PROSITE_PROFILES); SSF55961 (SUPERFAMILY); IPR009057 (SUPERFAMILY)
Nbv3K725607528	1.543	0.003606	CUST_44125_PI429860205	alpha- partial	671	20	9.36E-74	99.85%	<NA>			no IPS match
RC_Nbv3K685819005	1.544	0.007451	CUST_40567_PI429860205	Erythronate-4-phosphate dehydrogenase family isoform 1	1376	20	0	82.7%	<NA>			PTHR10996 (PANTHER); PTHR10996:SF162 (PANTHER)
RC_Nbv3K585736426	1.544	0.027458	CUST_3365_PI429860210	---NA---	149	<NA>			<NA>			no IPS match
Nbv5tr6243266	1.545	0.000466	CUST_95366_PI429860205	PREDICTED: uncharacterized protein LOC104097527	807	20	2.15E-101	64.7%	<NA>			no IPS match
Nbv3K585699552	1.547	0.014125	CUST_59329_PI429860205	zeatin O-xylosyltransferase-like	326	8	6.64E-10	80.25%	<NA>			no IPS match
RC_Nbv3K785645768	1.549	0.001737	CUST_5153_PI429860205	---NA---	152	<NA>			<NA>			no IPS match
Nbv3K665807176	1.551	0.002771	CUST_81693_PI429860205	---NA---	289	<NA>			3	F:protein disulfide oxidoreductase activity; P:glycerol ether metabolic process; P:cell redox homeostasis		IPR012336 (G3DSA:3.40.30.GENE3D); PTHR10438:SF242 (PANTHER); IPR005746 (PANTHER)
Nbv3K725610450	1.553	0.00083	CUST_44612_PI429860205	ubiquitin-conjugating enzyme E2 2	714	20	5.7E-31	89.45%	14	P:DNA repair; F:ubiquitin protein ligase activity; P:UV protection; P:protein polyubiquitination; P:negative regulation of flower development; P:leaf morphogenesis; C:nucleus; F:ATP binding; P:proteasome-mediated ubiquitin-dependent protein catabolic process; F:ubiquitin protein ligase binding; C:integral component of membrane; C:cytosol; P:vegetative to reproductive phase transition of meristem;…		IPR016135 (G3DSA:3.10.110.GENE3D); IPR000608 (PFAM); PTHR24067:SF120 (PANTHER); PTHR24067 (PANTHER); IPR000608 (PROSITE_PROFILES); IPR016135 (SUPERFAMILY)
Nbv3K585702040	1.553	0.002639	CUST_59849_PI429860205	---NA---	286	<NA>			<NA>			no IPS match
RC_Nbv3K585682928	1.554	0.020888	CUST_11496_PI429860205	transmembrane (DUF616)	208	20	3.13E-23	87.65%	<NA>			no IPS match
RC_Nbv5tr6235082	1.557	0.000394	CUST_89810_PI429860205	auxin-responsive SAUR71-like	918	20	1.35E-95	80.85%	1	P:response to auxin		IPR003676 (PFAM); PTHR31374:SF51 (PANTHER); PTHR31374 (PANTHER)
Nbv3K585715107	1.561	0.00681	CUST_63652_PI429860205	serine threonine- kinase CDL1	1606	20	0	90.45%	3	F:ATP binding; F:protein kinase activity; P:protein phosphorylation		IPR000719 (SMART); IPR001245 (PFAM); G3DSA:1.10.510.10 (GENE3D); IPR013320 (G3DSA:2.60.120.GENE3D); G3DSA:3.30.200.20 (GENE3D); PTHR27001:SF30 (PANTHER); PTHR27001 (PANTHER); IPR000719 (PROSITE_PROFILES); IPR011009 (SUPERFAMILY)
RC_Nbv3K585717947	1.562	0.032785	CUST_21027_PI429860205	<NA>	<NA>	<NA>	<NA>	<NA>	<NA>	<NA>	<NA>	<NA>
RC_Nbv3K805658259	1.563	0.006277	CUST_6558_PI429860205	<NA>	<NA>	<NA>	<NA>	<NA>	<NA>	<NA>	<NA>	<NA>
Nbv3K625762560	1.563	0.000261	CUST_74304_PI429860205	---NA---	301	<NA>			1	F:protein binding		IPR004179 (PFAM); IPR000008 (G3DSA:2.60.40.GENE3D); IPR014756 (SUPERFAMILY)
RC_Nbv3K585669728	1.566	0.005636	CUST_8389_PI429860205	GDSL esterase lipase At5g03980-like	1241	20	0	85.95%	1	F:hydrolase activity, acting on ester bonds		IPR013830 (G3DSA:3.40.50.GENE3D); IPR001087 (PFAM); PTHR22835:SF133 (PANTHER); PTHR22835 (PANTHER); PS51257 (PROSITE_PROFILES)
Nbv3K805659615	1.568	0.001603	CUST_50982_PI429860205	tubulin alpha chain	1828	20	0	99.5%	5	F:GTP binding; F:GTPase activity; F:structural constituent of cytoskeleton; C:microtubule; P:microtubule-based process		IPR000217 (PRINTS); IPR002452 (PRINTS); IPR003008 (SMART); IPR018316 (SMART); IPR003008 (G3DSA:3.40.50.GENE3D); IPR023123 (G3DSA:1.10.287.GENE3D); IPR018316 (G3DSA:3.30.1330.GENE3D); IPR018316 (PFAM); IPR003008 (PFAM); PTHR11588:SF103 (PANTHER); IPR000217 (PANTHER); IPR008280 (SUPERFAMILY); IPR003008 (SUPERFAMILY)
Nbv3K785648190	1.569	0.000149	CUST_49623_PI429860205	40S ribosomal S14-2	754	20	6.83E-85	98.05%	7	P:maturation of SSU-rRNA from tricistronic rRNA transcript (SSU-rRNA, 5.8S rRNA, LSU-rRNA); F:structural constituent of ribosome; F:mRNA 5'-UTR binding; C:cytosolic small ribosomal subunit; P:ribosomal small subunit assembly; F:small ribosomal subunit rRNA binding; P:translation		IPR001971 (G3DSA:3.30.420.GENE3D); IPR001971 (PFAM); IPR001971 (PIRSF); IPR001971 (PANTHER); PTHR11759:SF12 (PANTHER); SSF53137 (SUPERFAMILY)
Nbv3K585702414	1.572	0.000592	CUST_59926_PI429860205	---NA---	933	<NA>			<NA>			no IPS match
Nbv3K585705437	1.573	0.005636	CUST_60827_PI429860205	---NA---	547	<NA>			<NA>			no IPS match
Nbv3K585699196	1.576	0.000617	CUST_59248_PI429860205	hypothetical protein DCS_04050	906	1	8.01E-4	0.76	<NA>			no IPS match
Nbv5tr6219084	1.579	0.045764	CUST_93477_PI429860205	cytochrome P450 CYP736A12-like	1643	20	0	85.05%	4	F:iron ion binding; F:oxidoreductase activity, acting on paired donors, with incorporation or reduction of molecular oxygen; P:oxidation-reduction process; F:heme binding		IPR002401 (PRINTS); IPR001128 (PRINTS); IPR001128 (G3DSA:1.10.630.GENE3D); IPR001128 (PFAM); PTHR24298:SF157 (PANTHER); PTHR24298 (PANTHER); IPR001128 (SUPERFAMILY)
RC_Nbv3K685816017	1.584	0.04414	CUST_40105_PI429860205	kDa class II heat shock -like	712	20	3.27E-87	96.2%	<NA>			IPR008978 (G3DSA:2.60.40.GENE3D); IPR002068 (PFAM); IPR031107 (PANTHER); PTHR11527:SF93 (PANTHER); IPR002068 (PROSITE_PROFILES); IPR008978 (SUPERFAMILY)
RC_Nbv3K605751399	1.584	0.00282	CUST_29065_PI429860205	---NA---	349	<NA>			<NA>			no IPS match
Nbv3K725838336	1.589	0.002221	CUST_86014_PI429860205	CASP PIMP1	819	20	1.39E-83	83.55%	<NA>			IPR006702 (PFAM); IPR006459 (TIGRFAM); PTHR11615 (PANTHER); PTHR11615:SF148 (PANTHER)
Nbv3K585726253	1.59	0.01535	CUST_66913_PI429860205	kDa class II heat shock -like	359	20	3.93E-54	0.95	<NA>			no IPS match
Nbv3K645776945	1.591	0.00133	CUST_76855_PI429860205	SKP1 1A	301	20	2.43E-21	97.4%	<NA>			no IPS match
Nbv3K665804437	1.591	0.001007	CUST_81304_PI429860205	At5g37260 partial	283	20	3.55E-21	0.96	<NA>			no IPS match
Nbv3K585677759	1.591	0.002957	CUST_54419_PI429860205	Transposon Ty3-G Gag-Pol poly	2927	20	0	64.55%	2	F:nucleic acid binding; P:DNA integration		IPR012337 (G3DSA:3.30.420.GENE3D); PTHR24559 (PANTHER); PTHR24559:SF186 (PANTHER); IPR001584 (PROSITE_PROFILES); IPR012337 (SUPERFAMILY)
RC_Nbv3K765631130	1.591	0.006373	CUST_3455_PI429860205	---NA---	264	<NA>			<NA>			no IPS match
RC_Nbv3K665803619	1.592	0.000287	CUST_38264_PI429860205	40S ribosomal S20-2	463	20	2.88E-55	96.15%	3	F:structural constituent of ribosome; C:ribosome; P:translation		IPR001848 (PRINTS); IPR027486 (SMART); IPR027486 (PFAM); IPR027486 (G3DSA:3.30.70.GENE3D); PTHR11700:SF10 (PANTHER); IPR001848 (PANTHER); IPR027486 (SUPERFAMILY)
RC_Nbv3K645787103	1.595	0.000229	CUST_35606_PI429860205	WD repeat-containing 44-like	3007	20	0	88.7%	1	F:protein binding		IPR020472 (PRINTS); IPR001680 (SMART); IPR001680 (PFAM); IPR015943 (G3DSA:2.130.10.GENE3D); PTHR14221:SF1 (PANTHER); PTHR14221 (PANTHER); IPR001680 (PROSITE_PROFILES); IPR001680 (PROSITE_PROFILES); IPR001680 (PROSITE_PROFILES); IPR001680 (PROSITE_PROFILES); IPR017986 (PROSITE_PROFILES); IPR017986 (SUPERFAMILY)
RC_Nbv3K585706399	1.596	0.003001	CUST_17283_PI429860205	DNAJ JJJ1 homolog	2239	20	0	77.5%	2	F:nucleic acid binding; F:zinc ion binding		IPR003604 (SMART); IPR015880 (SMART); IPR022755 (PFAM); IPR001623 (PFAM); IPR001623 (G3DSA:1.10.287.GENE3D); PTHR24078 (PANTHER); PTHR24078:SF232 (PANTHER); IPR007087 (PROSITE_PROFILES); IPR001623 (PROSITE_PROFILES); SSF57667 (SUPERFAMILY); IPR001623 (SUPERFAMILY)
RC_Nbv3K585709706	1.596	0.000424	CUST_18317_PI429860205	muscle M-line assembly unc-89	1936	20	0	82.8%	2	C:nucleus; P:DNA replication		IPR019038 (PFAM); PTHR17598 (PANTHER)
Nbv3K585721227	1.597	2.8e-05	CUST_65447_PI429860205	DNA-directed RNA polymerases IV and V subunit 12	498	20	2.09E-28	93.95%	3	F:DNA binding; F:DNA-directed RNA polymerase activity; P:transcription, DNA-templated		IPR006591 (SMART); IPR006591 (PFAM); IPR006591 (G3DSA:2.20.28.GENE3D); PTHR12056 (PANTHER); PD012151 (PRODOM); IPR029040 (SUPERFAMILY)
Nbv3K605748791	1.598	0.006484	CUST_71758_PI429860205	ethylene-responsive transcription factor 3-like	420	20	7.82E-21	95.35%	<NA>			no IPS match
Nbv3K625765085	1.601	0.009317	CUST_74672_PI429860205	---NA---	207	<NA>			<NA>			no IPS match
Nbv3K725615813	1.602	0.001163	CUST_45454_PI429860205	40S ribosomal S20-2	251	20	5.12E-17	98.35%	<NA>			no IPS match
RC_Nbv3K585694644	1.603	0.000708	CUST_14233_PI429860205	---NA---	586	<NA>			<NA>			no IPS match
RC_Nbv3K685819643	1.608	0.000998	CUST_40666_PI429860205	60S ribosomal L8	155	20	8.75E-5	98.25%	<NA>			no IPS match
Nbv5tr6212646	1.61	0.000291	CUST_92880_PI429860205	serine arginine-rich splicing factor SR45a	447	20	1.69E-48	94.25%	4	F:nucleotide binding; F:nucleic acid binding; C:intracellular ribonucleoprotein complex; C:viral nucleocapsid		no IPS match
Nbv3K665799019	1.612	0.000605	CUST_80251_PI429860205	<NA>	<NA>	<NA>	<NA>	<NA>	<NA>	<NA>	<NA>	<NA>
RC_Nbv3K805656257	1.614	0.01042	CUST_6292_PI429860205	membrane family	304	20	4.43E-12	80.25%	3	C:photosystem II; C:integral component of membrane; P:photosynthesis		no IPS match
RC_Nbv3K685810069	1.616	0.001144	CUST_39116_PI429860205	PRKR-interacting 1	405	20	2.84E-34	90.55%	<NA>			no IPS match
Nbv3K585679295	1.617	0.031334	CUST_54772_PI429860205	kDa class II heat shock -like	308	20	4.38E-47	93.1%	<NA>			no IPS match
RC_Nbv3K585711664	1.617	0.001285	CUST_19021_PI429860205	ankyrin-3-like isoform X2	1772	20	0	91.2%	1	F:protein binding		IPR002110 (SMART); IPR020683 (G3DSA:1.25.40.GENE3D); IPR020683 (PFAM); PTHR24158 (PANTHER); PTHR24158:SF23 (PANTHER); PTHR24158 (PANTHER); IPR002110 (PROSITE_PROFILES); IPR002110 (PROSITE_PROFILES); IPR020683 (PROSITE_PROFILES); IPR002110 (PROSITE_PROFILES); IPR002110 (PROSITE_PROFILES); IPR002110 (PROSITE_PROFILES); IPR020683 (SUPERFAMILY)
RC_Nbv3K785653899	1.619	0.007895	CUST_6081_PI429860205	zinc finger CCCH domain-containing 44-like	180	20	9.16E-30	89.15%	<NA>			no IPS match
RC_Nbv3K585713260	1.622	0.001449	CUST_19521_PI429860205	ammonium transporter 3 member 1-like	869	20	7.73E-48	84.8%	3	F:ammonium transmembrane transporter activity; P:ammonium transmembrane transport; C:membrane		IPR024041 (PFAM); IPR029020 (G3DSA:1.10.3430.GENE3D); PTHR11730:SF37 (PANTHER); IPR001905 (PANTHER)
Nbv3K765635592	1.629	0.000147	CUST_48109_PI429860205	---NA---	729	<NA>			3	F:structural constituent of ribosome; C:ribosome; P:translation		IPR008195 (PRINTS); IPR008195 (PFAM); IPR008195 (PANTHER); PTHR10759:SF13 (PANTHER)
Nbv3K685818101	1.633	0.001512	CUST_83349_PI429860205	ethylene-responsive transcription factor 3-like	629	20	1.23E-47	87.45%	<NA>			no IPS match
RC_Nbv3K805660053	1.635	0.000775	CUST_6773_PI429860205	SKP1 1A	229	20	1.98E-25	98.7%	<NA>			no IPS match
Nbv3K785644283	1.637	0.000214	CUST_49201_PI429860205	40S ribosomal S20-2	253	20	2.84E-18	98.1%	<NA>			no IPS match
Nbv3K665795856	1.641	0.025215	CUST_79840_PI429860205	pentatricopeptide repeat-containing At3g46870-like	159	8	2.82E-4	1	<NA>			no IPS match
Nbv3K765635257	1.641	0.019523	CUST_48064_PI429860205	DNA replication licensing factor MCM4	666	20	3.95E-76	92.1%	<NA>			PTHR11630:SF66 (PANTHER); PTHR11630 (PANTHER)
Nbv3K605744227	1.642	9.8e-05	CUST_71004_PI429860205	---NA---	199	<NA>			<NA>			no IPS match
Nbv3K625766776	1.644	0.000424	CUST_74939_PI429860205	<NA>	<NA>	<NA>	<NA>	<NA>	<NA>	<NA>	<NA>	<NA>
RC_Nbv3K705830273	1.645	0.003591	CUST_42210_PI429860205	chloroplastic-like	1565	20	0	94.2%	<NA>			no IPS match
Nbv3K645792115	1.652	0.00095	CUST_79351_PI429860205	ubiquitin-conjugating enzyme	486	20	1.19E-36	1	8	F:ATP binding; P:DNA repair; F:ubiquitin protein ligase activity; P:proteasome-mediated ubiquitin-dependent protein catabolic process; F:ubiquitin protein ligase binding; C:cytoplasm; P:protein polyubiquitination; P:histone ubiquitination		no IPS match
Nbv3K605749703	1.656	0.000244	CUST_71986_PI429860205	60S ribosomal L12	774	20	1.83E-112	98.95%	3	F:structural constituent of ribosome; C:ribosome; P:translation		IPR000911 (SMART); IPR020784 (G3DSA:3.30.1550.GENE3D); IPR020784 (PFAM); IPR020783 (PFAM); IPR020783 (G3DSA:1.10.10.GENE3D); IPR000911 (PANTHER); PTHR11661:SF6 (PANTHER); IPR020783 (SUPERFAMILY); IPR020784 (SUPERFAMILY)
Nbv3K725616000	1.656	0.000367	CUST_45473_PI429860205	GDP-L-galactose phosphorylase	560	20	3.05E-36	76.85%	<NA>			no IPS match
Nbv3K725840089	1.661	0.000307	CUST_86244_PI429860205	nucleosome assembly 1 4-like	749	1	9.62E-6	0.75	<NA>			no IPS match
RC_Nbv3K585703599	1.662	9.8e-05	CUST_16430_PI429860205	---NA---	318	<NA>			<NA>			no IPS match
Nbv3K745623036	1.668	0.001737	CUST_46358_PI429860205	60S ribosomal L8	851	20	0	99.25%	<NA>			no IPS match
Nbv3K585722968	1.668	0.007797	CUST_65962_PI429860205	zeatin O-xylosyltransferase-like	1088	20	0	88.1%	2	F:transferase activity, transferring hexosyl groups; P:metabolic process		IPR002213 (PFAM); G3DSA:3.40.50.2000 (GENE3D); IPR002213 (PANTHER); PTHR11926:SF409 (PANTHER); SSF53756 (SUPERFAMILY)
Nbv3K625763349	1.669	0.000462	CUST_74415_PI429860205	sm LSM8	203	20	1.49E-7	0.95	<NA>			no IPS match
RC_Nbv3K585711347	1.67	0.000383	CUST_18904_PI429860205	la-related 1	1144	20	7.15E-144	90.45%	<NA>			no IPS match
RC_Nbv3K725837956	1.671	9.8e-05	CUST_5260_PI429860210	PREDICTED: protein POLYCHOME-like	162	3	1.5E-11	0.89	<NA>			no IPS match
RC_Nbv3K665792356	1.672	0.009191	CUST_36523_PI429860205	---NA---	161	<NA>			<NA>			no IPS match
RC_Nbv3K585707549	1.673	0.008744	CUST_17630_PI429860205	early light-induced chloroplastic-like	727	20	1.23E-39	87.2%	<NA>			no IPS match
RC_Nbv3K585680009	1.676	0.006373	CUST_10772_PI429860205	early light-induced chloroplastic-like	336	20	1.84E-18	88.85%	<NA>			IPR022796 (PFAM); G3DSA:1.20.1620.10 (GENE3D); PTHR14154 (PANTHER); PTHR14154:SF5 (PANTHER); IPR023329 (SUPERFAMILY)
RC_Nbv3K745627437	1.676	0.000203	CUST_3034_PI429860205	---NA---	2492	<NA>			<NA>			no IPS match
RC_Nbv3K805662038	1.677	0.006398	CUST_6963_PI429860205	---NA---	259	<NA>			<NA>			no IPS match
RC_Nbv3K705830412	1.677	0.000249	CUST_42226_PI429860205	60S ribosomal L12	706	20	4.6E-113	0.99	3	F:structural constituent of ribosome; C:ribosome; P:translation		IPR000911 (SMART); IPR020784 (G3DSA:3.30.1550.GENE3D); IPR020784 (PFAM); IPR020783 (PFAM); IPR020783 (G3DSA:1.10.10.GENE3D); IPR000911 (PANTHER); PTHR11661:SF6 (PANTHER); IPR020783 (SUPERFAMILY); IPR020784 (SUPERFAMILY)
RC_Nbv3K645791764	1.679	0.000121	CUST_36427_PI429860205	---NA---	151	<NA>			<NA>			no IPS match
Nbv3K725842047	1.685	0.001531	CUST_86529_PI429860205	L-galactose dehydrogenase	765	20	1.39E-130	93.2%	<NA>			IPR023210 (G3DSA:3.20.20.GENE3D); IPR023210 (PFAM); PTHR11732:SF14 (PANTHER); IPR001395 (PANTHER); IPR023210 (SUPERFAMILY)
Nbv5tr6205071	1.689	0.000644	CUST_91739_PI429860205	60S ribosomal L15-like	574	20	7.51E-80	97.9%	<NA>			no IPS match
RC_Nbv3K625772223	1.69	0.001395	CUST_33123_PI429860205	beta-(1,2)-xylosyltransferase	2244	20	0	87.9%	1	F:transferase activity, transferring glycosyl groups		IPR007657 (PFAM); PTHR20961 (PANTHER); PTHR20961:SF6 (PANTHER)
Nbv3K805656815	1.693	0.000984	CUST_50588_PI429860205	---NA---	843	<NA>			<NA>			SM00212 (SMART); IPR000608 (PFAM); IPR016135 (G3DSA:3.10.110.GENE3D); PTHR24067:SF120 (PANTHER); PTHR24067 (PANTHER); IPR000608 (PROSITE_PROFILES); IPR016135 (SUPERFAMILY)
Nbv3K745624915	1.694	0.001407	CUST_46683_PI429860205	sm LSM8	643	20	6.61E-62	98.75%	<NA>			IPR001163 (SMART); G3DSA:2.30.30.100 (GENE3D); IPR001163 (PFAM); PTHR15588:SF9 (PANTHER); PTHR15588 (PANTHER); IPR010920 (SUPERFAMILY)
Nbv3K585678372	1.694	0.007418	CUST_54551_PI429860205	---NA---	803	<NA>			<NA>			no IPS match
Nbv3K585713625	1.694	0.028492	CUST_63214_PI429860205	ATP synthase subunit mitochondrial-like	524	20	2.52E-29	87.75%	<NA>			no IPS match
RC_Nbv3K585703463	1.697	0.00049	CUST_16382_PI429860205	squamosa promoter-binding 9	1196	20	0	78.7%	2	C:nucleus; F:DNA binding		IPR004333 (PFAM); IPR004333 (G3DSA:4.10.1100.GENE3D); PTHR31251:SF23 (PANTHER); PTHR31251 (PANTHER); IPR004333 (PROSITE_PROFILES); IPR004333 (SUPERFAMILY)
Nbv5tr6211890	1.704	0.001895	CUST_92427_PI429860205	retrotransposon unclassified	3124	20	0	65.95%	2	F:nucleic acid binding; P:DNA integration		IPR001584 (PFAM); IPR012337 (G3DSA:3.30.420.GENE3D); PTHR24559 (PANTHER); PTHR24559:SF186 (PANTHER); IPR001584 (PROSITE_PROFILES); IPR012337 (SUPERFAMILY)
RC_Nbv3K605754730	1.709	0.000988	CUST_29873_PI429860205	PREDICTED: LOW QUALITY PROTEIN: uncharacterized protein LOC107802758	1220	20	1.19E-180	92.2%	1	F:protein binding		IPR000008 (SMART); IPR011989 (G3DSA:1.25.10.GENE3D); IPR000008 (G3DSA:2.60.40.GENE3D); IPR000008 (PFAM); PTHR23315 (PANTHER); PTHR23315:SF135 (PANTHER); IPR000008 (PROSITE_PROFILES); IPR016024 (SUPERFAMILY); IPR000008 (SUPERFAMILY)
RC_Nbv3K785647255	1.714	0.000114	CUST_5311_PI429860205	---NA---	768	<NA>			3	F:structural constituent of ribosome; C:ribosome; P:translation		IPR001147 (G3DSA:2.30.30.GENE3D); IPR001147 (PFAM); IPR001147 (PANTHER); IPR008991 (SUPERFAMILY)
RC_Nbv3K585710940	1.716	0.034917	CUST_18748_PI429860205	<NA>	<NA>	<NA>	<NA>	<NA>	<NA>	<NA>	<NA>	<NA>
RC_Nbv3K705827289	1.723	0.001666	CUST_41719_PI429860205	QWRF motif-containing 2-like	686	20	9.17E-148	0.8	<NA>			IPR007573 (PFAM); PTHR31807:SF6 (PANTHER); PTHR31807 (PANTHER)
Nbv3K645788680	1.729	0.008657	CUST_78822_PI429860205	pentatricopeptide repeat-containing mitochondrial-like	1218	20	1.14E-146	87.15%	<NA>			IPR002885 (TIGRFAM); IPR002885 (PFAM); PTHR24015 (PANTHER); PTHR24015:SF905 (PANTHER)
RC_Nbv3K585673649	1.732	0.008994	CUST_9315_PI429860205	NAC domain-containing 8-like	1799	20	0	0.79	2	F:DNA binding; P:regulation of transcription, DNA-templated		IPR003441 (PFAM); PTHR31079:SF2 (PANTHER); PTHR31079 (PANTHER); IPR003441 (PROSITE_PROFILES); IPR003441 (SUPERFAMILY)
RC_Nbv3K805660374	1.739	0.001737	CUST_6811_PI429860205	60S acidic ribosomal P0	186	20	8.26E-21	0.97	<NA>			no IPS match
RC_Nbv3K605750097	1.741	0.012859	CUST_28715_PI429860205	kDa class I heat shock -like	733	20	7.51E-95	97.35%	<NA>			IPR008978 (G3DSA:2.60.40.GENE3D); IPR002068 (PFAM); PTHR11527:SF158 (PANTHER); IPR031107 (PANTHER); IPR002068 (PROSITE_PROFILES); IPR008978 (SUPERFAMILY)
RC_Nbv3K585686188	1.744	0.000775	CUST_12302_PI429860205	SENESCENCE-ASSOCIATED GENE mitochondrial-like	607	20	4.7E-33	82.2%	1	P:response to stress		IPR004926 (PFAM); PTHR33509 (PANTHER); PTHR33509:SF5 (PANTHER)
RC_Nbv3K585728753	1.745	0.002128	CUST_24366_PI429860205	<NA>	<NA>	<NA>	<NA>	<NA>	<NA>	<NA>	<NA>	<NA>
Nbv3K585669861	1.751	0.000244	CUST_52661_PI429860205	---NA---	757	<NA>			<NA>			no IPS match
RC_Nbv3K705829639	1.755	0.006796	CUST_42124_PI429860205	early light-induced chloroplastic-like	743	20	1.95E-72	86.65%	<NA>			G3DSA:1.20.1620.10 (GENE3D); PTHR14154:SF5 (PANTHER); PTHR14154 (PANTHER); IPR023329 (SUPERFAMILY)
RC_Nbv3K625762869	1.756	0.001395	CUST_31240_PI429860205	---NA---	218	<NA>			<NA>			no IPS match
Nbv3K705827288	1.759	0.001154	CUST_84631_PI429860205	L-galactose dehydrogenase	1340	20	0	93.5%	<NA>			IPR023210 (G3DSA:3.20.20.GENE3D); IPR023210 (PFAM); IPR001395 (PANTHER); PTHR11732:SF14 (PANTHER); IPR023210 (SUPERFAMILY)
RC_Nbv5tr6245750	1.759	0.016245	CUST_90820_PI429860205	---NA---	310	<NA>			<NA>			no IPS match
Nbv3K585729083	1.764	0.000609	CUST_67678_PI429860205	chloroplastic-like	1873	20	0	0.94	3	P:nucleoside metabolic process; F:amidophosphoribosyltransferase activity; P:purine nucleobase biosynthetic process		IPR017932 (PFAM); IPR000836 (PFAM); IPR029057 (G3DSA:3.40.50.GENE3D); IPR029055 (G3DSA:3.60.20.GENE3D); IPR005854 (TIGRFAM); IPR005854 (PIRSF); PTHR11907:SF12 (PANTHER); PTHR11907 (PANTHER); IPR017932 (PROSITE_PROFILES); IPR005854 (HAMAP); IPR029057 (SUPERFAMILY); IPR029055 (SUPERFAMILY)
RC_Nbv3K585728562	1.769	0.001932	CUST_24320_PI429860205	40S ribosomal S13	760	20	1.75E-103	0.99	3	F:structural constituent of ribosome; C:ribosome; P:translation		IPR000589 (SMART); IPR012606 (SMART); IPR012606 (PFAM); IPR000589 (PFAM); PTHR11885 (PANTHER); IPR009068 (SUPERFAMILY)
RC_Nbv3K805656799	1.77	0.000108	CUST_6341_PI429860205	40S ribosomal S26-3-like	572	20	1.15E-40	97.15%	3	F:structural constituent of ribosome; C:ribosome; P:translation		IPR000892 (PFAM); PTHR12538:SF1 (PANTHER); IPR000892 (PANTHER)
RC_Nbv3K585676365	1.77	0.00049	CUST_9907_PI429860205	eukaryotic translation initiation factor 2 subunit 3-like isoform X2	347	20	3.05E-51	86.35%	<NA>			IPR015256 (PFAM); G3DSA:2.40.30.10 (GENE3D); PTHR23115:SF166 (PANTHER); PTHR23115 (PANTHER); IPR009001 (SUPERFAMILY)
Nbv3K725840918	1.774	0.000665	CUST_86346_PI429860205	ethylene-responsive transcription factor 3-like	944	20	2.97E-72	75.75%	3	F:DNA binding; F:transcription factor activity, sequence-specific DNA binding; P:regulation of transcription, DNA-templated		IPR001471 (PRINTS); IPR001471 (SMART); IPR001471 (G3DSA:3.30.730.GENE3D); IPR001471 (PFAM); PTHR31677 (PANTHER); PTHR31677:SF20 (PANTHER); IPR001471 (PROSITE_PROFILES); IPR016177 (SUPERFAMILY)
Nbv3K805658136	1.777	0.000291	CUST_50774_PI429860205	polyadenylate-binding 2-like	1257	20	0	95.15%	2	F:nucleotide binding; F:RNA binding		IPR002004 (SMART); IPR000504 (SMART); IPR012677 (G3DSA:3.30.70.GENE3D); IPR002004 (PFAM); IPR002004 (G3DSA:1.10.1900.GENE3D); IPR000504 (PFAM); PTHR24012:SF366 (PANTHER); PTHR24012 (PANTHER); IPR000504 (PROSITE_PROFILES); IPR002004 (PROSITE_PROFILES); IPR012677 (SUPERFAMILY); IPR002004 (SUPERFAMILY)
RC_Nbv3K685820475	1.778	0.000897	CUST_40764_PI429860205	alpha- partial	325	20	1.76E-74	98.55%	<NA>			no IPS match
Nbv5tr6213075	1.781	0.027148	CUST_93057_PI429860205	kDa class II heat shock -like	658	20	2.56E-25	95.75%	<NA>			IPR008978 (G3DSA:2.60.40.GENE3D); IPR002068 (PFAM); PTHR11527:SF93 (PANTHER); IPR031107 (PANTHER); IPR002068 (PROSITE_PROFILES); IPR008978 (SUPERFAMILY)
RC_Nbv3K685808482	1.785	0.007232	CUST_38925_PI429860205	proliferating cell nuclear antigen	188	20	5.44E-5	99.75%	9	C:PCNA complex; F:DNA binding; F:DNA polymerase processivity factor activity; C:nucleus; P:DNA replication; P:leading strand elongation; P:regulation of DNA replication; P:mismatch repair; P:translesion synthesis		no IPS match
RC_Nbv3K645786379	1.788	4.5e-05	CUST_35434_PI429860205	PREDICTED: uncharacterized protein LOC104116129	4067	20	0	68.65%	<NA>			no IPS match
RC_Nbv3K665802023	1.789	0.011629	CUST_37935_PI429860205	<NA>	<NA>	<NA>	<NA>	<NA>	<NA>	<NA>	<NA>	<NA>
Nbv3K585710483	1.79	0.043665	CUST_62310_PI429860205	<NA>	<NA>	<NA>	<NA>	<NA>	<NA>	<NA>	<NA>	<NA>
RC_Nbv3K585738259	1.795	9.3e-05	CUST_26456_PI429860205	Transposon Ty3-G Gag-Pol poly	1708	20	6.59E-162	67.55%	2	F:nucleic acid binding; P:DNA integration		IPR001584 (PFAM); IPR012337 (G3DSA:3.30.420.GENE3D); PTHR24559:SF201 (PANTHER); PTHR24559 (PANTHER); IPR001584 (PROSITE_PROFILES); IPR012337 (SUPERFAMILY)
RC_Nbv5tr6205938	1.797	0.017572	CUST_87757_PI429860205	cytochrome P450 CYP736A12-like	2160	20	0	83.15%	4	F:iron ion binding; F:oxidoreductase activity, acting on paired donors, with incorporation or reduction of molecular oxygen; P:oxidation-reduction process; F:heme binding		IPR002401 (PRINTS); IPR001128 (PRINTS); IPR001128 (G3DSA:1.10.630.GENE3D); IPR001128 (PFAM); PTHR24298 (PANTHER); PTHR24298:SF157 (PANTHER); IPR001128 (SUPERFAMILY)
RC_Nbv3K685809005	1.799	0.000415	CUST_38993_PI429860205	60S ribosomal L13-1-like	145	14	2.9E-4	1	<NA>			no IPS match
Nbv5tr6219477	1.803	0.014591	CUST_93716_PI429860205	<NA>	<NA>	<NA>	<NA>	<NA>	<NA>	<NA>	<NA>	<NA>
RC_Nbv3K585727419	1.806	0.002089	CUST_24041_PI429860205	CASP 4A3	782	20	2.82E-134	77.7%	<NA>			no IPS match
RC_Nbv3K625767227	1.813	0.001032	CUST_31967_PI429860205	60S ribosomal L8	444	20	2.72E-84	99.1%	<NA>			no IPS match
RC_Nbv3K725616210	1.825	0.000359	CUST_1500_PI429860205	---NA---	562	<NA>			<NA>			no IPS match
Nbv3K585722207	1.825	0.000728	CUST_65729_PI429860205	---NA---	676	<NA>			<NA>			no IPS match
RC_Nbv3K585693295	1.828	0.000499	CUST_13889_PI429860205	---NA---	436	<NA>			<NA>			no IPS match
RC_Nbv5tr6204844	1.829	0.003288	CUST_87663_PI429860205	kDa class II heat shock -like	856	20	4.2E-90	96.1%	<NA>			IPR002068 (PFAM); IPR008978 (G3DSA:2.60.40.GENE3D); IPR031107 (PANTHER); PTHR11527:SF93 (PANTHER); IPR002068 (PROSITE_PROFILES); IPR008978 (SUPERFAMILY)
RC_Nbv3K745624709	1.832	0.000491	CUST_2603_PI429860205	40S ribosomal S26-3-like	677	20	4.53E-39	97.05%	3	F:structural constituent of ribosome; C:ribosome; P:translation		IPR000892 (PFAM); IPR000892 (PANTHER)
RC_Nbv3K585737708	1.836	0.000127	CUST_26312_PI429860205	Ubiquitin carboxyl-terminal hydrolase 12	337	20	2.37E-6	88.25%	<NA>			no IPS match
Nbv3K645777371	1.838	0.001095	CUST_76907_PI429860205	histone H1-like	1010	4	2.06E-5	93.5%	3	F:DNA binding; C:nucleosome; P:nucleosome assembly		IPR005819 (PRINTS); PTHR11467 (PANTHER); PTHR11467:SF48 (PANTHER)
RC_Nbv3K745620184	1.841	0.000448	CUST_1934_PI429860205	---NA---	330	<NA>			<NA>			no IPS match
RC_Nbv3K585714061	1.841	0.000456	CUST_19777_PI429860205	mediator of RNA polymerase II transcription subunit 27	596	20	7.42E-69	84.6%	<NA>			IPR021627 (PFAM); PTHR13130 (PANTHER); PTHR13130:SF4 (PANTHER)
Nbv3K585690921	1.847	0.002943	CUST_57409_PI429860205	late blight resistance homolog R1B-19	273	20	6.6E-42	94.75%	<NA>			no IPS match
RC_Nbv3K665805652	1.853	0.008411	CUST_38575_PI429860205	Transducin WD40 repeat-like superfamily isoform 1	2683	20	0	81.65%	<NA>			PTHR35492:SF1 (PANTHER); PTHR35492 (PANTHER)
RC_Nbv3K665799443	1.855	9.8e-05	CUST_37442_PI429860205	---NA---	990	<NA>			2	P:ribosome biogenesis; C:intracellular		IPR001790 (PFAM); PTHR21141 (PANTHER); PTHR21141:SF37 (PANTHER); SSF160369 (SUPERFAMILY)
Nbv3K585685612	1.856	0.003621	CUST_56161_PI429860205	retrotransposon unclassified	533	20	3.99E-36	65.5%	<NA>			SSF56672 (SUPERFAMILY)
Nbv3K685814836	1.858	0.000389	CUST_82750_PI429860205	40S ribosomal S26-3-like	480	20	2.93E-41	97.15%	3	F:structural constituent of ribosome; C:ribosome; P:translation		IPR000892 (PFAM); PTHR12538:SF1 (PANTHER); IPR000892 (PANTHER)
RC_Nbv3K585697395	1.862	0.000592	CUST_14893_PI429860205	---NA---	252	<NA>			<NA>			no IPS match
Nbv3K685815245	1.866	0.000156	CUST_82841_PI429860205	SKP1 1A	468	20	2.14E-87	96.25%	<NA>			no IPS match
Nbv3K645784567	1.873	0.000356	CUST_77995_PI429860205	TBC1 domain family member 15-like isoform X1	704	20	1.11E-121	87.1%	<NA>			G3DSA:1.10.8.270 (GENE3D); PTHR22957:SF299 (PANTHER); PTHR22957 (PANTHER); IPR000195 (SUPERFAMILY)
Nbv3K585694888	1.875	0.007779	CUST_58292_PI429860205	ABC transporter G family member 32	285	20	1.21E-12	0.77	<NA>			no IPS match
Nbv3K585676807	1.88	0.014629	CUST_54216_PI429860205	kDa class II heat shock -like	302	20	8.09E-22	97.45%	<NA>			IPR008978 (G3DSA:2.60.40.GENE3D); IPR002068 (PFAM); PTHR11527:SF93 (PANTHER); IPR031107 (PANTHER); IPR002068 (PROSITE_PROFILES); IPR008978 (SUPERFAMILY)
RC_Nbv3K705826746	1.882	0.002368	CUST_41617_PI429860205	PREDICTED: uncharacterized protein At4g15545-like	1200	20	0	87.6%	4	P:transmembrane transport; F:transmembrane transporter activity; C:integral component of membrane; C:plasma membrane		PTHR31218:SF35 (PANTHER); IPR030184 (PANTHER)
RC_Nbv3K585676831	1.884	0.000618	CUST_10021_PI429860205	proline-rich family	744	20	7.83E-89	91.9%	<NA>			PTHR21450 (PANTHER); PTHR21450:SF23 (PANTHER); SSF103657 (SUPERFAMILY)
RC_Nbv3K685809130	1.887	0.001783	CUST_39010_PI429860205	late blight resistance homolog R1B-19	158	20	2.94E-27	93.85%	<NA>			no IPS match
RC_Nbv3K585677903	1.889	0.000888	CUST_10276_PI429860205	peroxidase 64	1713	20	0	63.15%	2	F:nucleic acid binding; P:DNA integration		IPR012337 (G3DSA:3.30.420.GENE3D); PTHR24559 (PANTHER); PTHR24559:SF201 (PANTHER); IPR001584 (PROSITE_PROFILES); IPR012337 (SUPERFAMILY)
Nbv3K665794492	1.895	0.000156	CUST_79659_PI429860205	histone H1-like	194	4	9.95E-5	1	<NA>			no IPS match
Nbv3K585739828	1.895	0.003724	CUST_8989_PI429860210	hypothetical protein NitaMp098	267	1	4.41E-11	0.89	<NA>			no IPS match
RC_Nbv3K585693839	1.896	0.003812	CUST_14033_PI429860205	U5 small nuclear ribonucleo 200 kDa helicase-like	197	20	4.61E-13	85.95%	1	F:protein binding		IPR000008 (G3DSA:2.60.40.GENE3D)
Nbv3K585694502	1.897	0.00174	CUST_58187_PI429860205	proliferating cell nuclear antigen	198	20	1.45E-6	1	10	C:PCNA complex; F:DNA binding; F:DNA polymerase processivity factor activity; C:nucleus; P:DNA replication; P:leading strand elongation; P:regulation of DNA replication; P:mismatch repair; P:DNA metabolic process; P:translesion synthesis		no IPS match
RC_Nbv3K585682038	1.898	0.006484	CUST_11281_PI429860205	thaumatin	728	20	1.26E-133	95.6%	<NA>			IPR001938 (PRINTS); IPR001938 (SMART); IPR001938 (PFAM); IPR001938 (PIRSF); IPR001938 (G3DSA:2.60.110.GENE3D); IPR001938 (PANTHER); PTHR31048:SF1 (PANTHER); IPR001938 (PROSITE_PROFILES); IPR001938 (SUPERFAMILY)
Nbv3K785643581	1.899	0.000448	CUST_49131_PI429860205	---NA---	265	<NA>			<NA>			no IPS match
RC_Nbv3K665795800	1.913	0.000665	CUST_36970_PI429860205	---NA---	191	<NA>			<NA>			no IPS match
Nbv3K745625469	1.913	0.000977	CUST_46759_PI429860205	GDP-L-galactose phosphorylase 1-like	1180	20	0	91.2%	<NA>			no IPS match
Nbv3K645784746	1.932	7.2e-05	CUST_78028_PI429860205	surfeit locus 1	1401	20	0	84.55%	1	C:membrane		IPR002994 (PFAM); PTHR23427:SF2 (PANTHER); PTHR23427:SF2 (PANTHER); PTHR23427 (PANTHER); IPR002994 (PROSITE_PROFILES)
Nbv3K625774285	1.946	0.00185	CUST_76465_PI429860205	Sugar isomerase family isoform 1	685	20	1.81E-101	90.3%	<NA>			G3DSA:3.40.50.10490 (GENE3D); PTHR10937 (PANTHER); PTHR10937:SF13 (PANTHER); SSF53697 (SUPERFAMILY)
Nbv3K585709516	1.954	0.00042	CUST_62031_PI429860205	F-box At1g10780	1517	20	0	86.15%	1	F:protein binding		IPR032675 (G3DSA:3.80.10.GENE3D); PTHR32212:SF82 (PANTHER); PTHR32212 (PANTHER); SSF52047 (SUPERFAMILY); IPR001810 (SUPERFAMILY)
RC_Nbv3K785647339	1.966	0.001198	CUST_5320_PI429860205	40S ribosomal S13	650	20	1.94E-104	0.99	3	F:structural constituent of ribosome; C:ribosome; P:translation		IPR000589 (SMART); IPR012606 (SMART); IPR012606 (PFAM); IPR000589 (PFAM); PTHR11885 (PANTHER); IPR009068 (SUPERFAMILY)
Nbv3K745618326	1.969	6.7e-05	CUST_5373_PI429860210	---NA---	250	<NA>			<NA>			no IPS match
RC_Nbv3K585737908	1.973	0.008614	CUST_26367_PI429860205	---NA---	213	<NA>			<NA>			no IPS match
RC_Nbv3K745626818	1.979	0.000663	CUST_2946_PI429860205	RNA-binding pno1	825	20	4.27E-154	91.6%	1	F:RNA binding		IPR004087 (SMART); IPR004088 (G3DSA:3.30.1370.GENE3D); IPR004088 (PFAM); PTHR12826 (PANTHER); IPR004088 (SUPERFAMILY)
RC_Nbv5tr6234692	1.98	0.001238	CUST_89794_PI429860205	growth-regulating factor 3-like	849	20	1.48E-51	74.2%	3	C:nucleus; P:transcription, DNA-templated; P:developmental process		IPR031137 (PANTHER); PTHR31602:SF12 (PANTHER)
RC_Nbv3K585686585	1.989	0.000584	CUST_12396_PI429860205	---NA---	153	<NA>			<NA>			no IPS match
Nbv3K585687233	1.994	0.00085	CUST_56537_PI429860205	GATA transcription factor 4-like	1062	20	5.2E-123	0.75	9	C:nucleus; C:transcription factor complex; F:zinc ion binding; F:RNA polymerase II transcription factor binding; F:RNA polymerase II regulatory region sequence-specific DNA binding; P:cell differentiation; F:transcriptional activator activity, RNA polymerase II transcription regulatory region sequence-specific binding; F:chromatin binding; P:positive regulation of transcription from RNA polymeras…		IPR000679 (SMART); IPR000679 (PFAM); IPR016679 (PIRSF); IPR013088 (G3DSA:3.30.50.GENE3D); PTHR10071:SF161 (PANTHER); PTHR10071 (PANTHER); IPR000679 (PROSITE_PROFILES); SSF57716 (SUPERFAMILY)
RC_Nbv3K585671882	1.997	0.020393	CUST_8917_PI429860205	---NA---	188	<NA>			<NA>			no IPS match
Nbv3K645782028	2.021	0.000109	CUST_77560_PI429860205	60S ribosomal L34-like	306	20	5.76E-8	99.8%	<NA>			no IPS match
RC_Nbv3K585736339	2.023	0.000249	CUST_26009_PI429860205	---NA---	217	<NA>			<NA>			no IPS match
Nbv3K745623380	2.03	0.000708	CUST_46413_PI429860205	3-hexulose-6-phosphate isomerase-like	813	20	5.02E-136	85.8%	2	P:carbohydrate metabolic process; F:carbohydrate binding		G3DSA:3.40.50.10490 (GENE3D); PTHR10937:SF13 (PANTHER); PTHR10937 (PANTHER); IPR001347 (PROSITE_PROFILES); SSF53697 (SUPERFAMILY)
RC_Nbv3K605744632	2.045	0.014867	CUST_27684_PI429860205	<NA>	<NA>	<NA>	<NA>	<NA>	<NA>	<NA>	<NA>	<NA>
RC_Nbv3K625769335	2.046	2.6e-05	CUST_32428_PI429860205	---NA---	1852	<NA>			3	P:oxidation-reduction process; P:branched-chain amino acid biosynthetic process; F:ketol-acid reductoisomerase activity		IPR013116 (PFAM); IPR013328 (G3DSA:1.10.1040.GENE3D); IPR000506 (PFAM); IPR016040 (G3DSA:3.40.50.GENE3D); PTHR21371:SF11 (PANTHER); IPR013023 (PANTHER); IPR016040 (SUPERFAMILY); IPR008927 (SUPERFAMILY)
RC_Nbv3K705831805	2.051	0.002804	CUST_42412_PI429860205	---NA---	152	<NA>			<NA>			no IPS match
RC_Nbv3K585681190	2.062	0.011637	CUST_11066_PI429860205	<NA>	<NA>	<NA>	<NA>	<NA>	<NA>	<NA>	<NA>	<NA>
Nbv3K585671049	2.065	0.00117	CUST_6001_PI429860210	---NA---	247	<NA>			<NA>			no IPS match
Nbv3K585725000	2.082	0.001338	CUST_66559_PI429860205	phosphatidate cytidylyltransferase	1541	20	0	94.1%	<NA>			PF01148 (PFAM); PTHR13773 (PANTHER); PTHR13773:SF13 (PANTHER)
RC_Nbv3K805662535	2.088	0.000367	CUST_7010_PI429860205	histone H1-like	374	20	2.05E-16	95.35%	<NA>			no IPS match
Nbv3K585711680	2.091	0.001177	CUST_62637_PI429860205	3-hexulose-6-phosphate isomerase-like	692	20	2.78E-124	85.35%	<NA>			no IPS match
RC_Nbv5tr6218647	2.105	3.9e-05	CUST_89053_PI429860205	elongation factor 1-delta 1-like	609	20	4.27E-30	93.05%	<NA>			no IPS match
RC_Nbv3K585723801	2.109	0.010169	CUST_22899_PI429860205	<NA>	<NA>	<NA>	<NA>	<NA>	<NA>	<NA>	<NA>	<NA>
RC_Nbv3K705823428	2.116	0.000188	CUST_41088_PI429860205	histone H1-like	368	20	3.43E-14	94.25%	<NA>			no IPS match
Nbv3K805662839	2.143	0.000272	CUST_51299_PI429860205	40S ribosomal S27-2	163	20	3.14E-16	93.5%	<NA>			no IPS match
Nbv3K585687566	2.144	0.000304	CUST_56619_PI429860205	PREDICTED: uncharacterized protein LOC107799414	166	2	5.97E-5	0.72	<NA>			no IPS match
RC_Nbv3K585707943	2.145	0.000308	CUST_2900_PI429860210	---NA---	656	<NA>			<NA>			no IPS match
RC_Nbv3K625771775	2.153	4.5e-05	CUST_33011_PI429860205	fructose-bisphosphate aldolase cytoplasmic isozyme-like	1469	20	3.53E-157	86.1%	2	P:glycolytic process; F:fructose-bisphosphate aldolase activity		IPR013785 (G3DSA:3.20.20.GENE3D); IPR000741 (PFAM); PTHR11627:SF17 (PANTHER); PTHR11627 (PANTHER); SSF51569 (SUPERFAMILY)
RC_Nbv3K785654933	2.165	0.004681	CUST_6180_PI429860205	histone H1-like	926	5	2.17E-4	93.4%	<NA>			no IPS match
Nbv3K585739197	2.169	0.024192	CUST_70157_PI429860205	<NA>	<NA>	<NA>	<NA>	<NA>	<NA>	<NA>	<NA>	<NA>
Nbv3K585690745	2.169	0.00148	CUST_57362_PI429860205	---NA---	296	<NA>			<NA>			no IPS match
Nbv3K745630584	2.173	0.000147	CUST_47507_PI429860205	40S ribosomal S27-2	174	20	4.58E-13	90.6%	<NA>			no IPS match
Nbv3K585736965	2.174	2.6e-05	CUST_69682_PI429860205	---NA---	255	<NA>			<NA>			no IPS match
RC_Nbv3K585706870	2.195	2.6e-05	CUST_17415_PI429860205	argonaute 2-like	3286	20	0	81.6%	2	F:nucleic acid binding; F:protein binding		IPR003100 (SMART); IPR003165 (SMART); IPR014811 (SMART); G3DSA:3.40.50.2300 (GENE3D); IPR012337 (G3DSA:3.30.420.GENE3D); G3DSA:2.170.260.10 (GENE3D); IPR003165 (PFAM); IPR032472 (PFAM); IPR014811 (PFAM); IPR003100 (PFAM); IPR032474 (PFAM); PTHR22891:SF4 (PANTHER); PTHR22891 (PANTHER); IPR003100 (PROSITE_PROFILES); IPR003165 (PROSITE_PROFILES); IPR012337 (SUPERFAMILY); IPR003100 (SUPERFAMILY)
RC_Nbv3K725842086	2.204	0.001395	CUST_43640_PI429860205	proliferating cell nuclear antigen	964	20	0	99.1%	3	F:DNA binding; F:DNA polymerase processivity factor activity; P:regulation of DNA replication		IPR000730 (PRINTS); IPR000730 (TIGRFAM); G3DSA:3.70.10.10 (GENE3D); IPR022649 (PFAM); IPR022648 (PFAM); IPR000730 (PANTHER); SSF55979 (SUPERFAMILY); SSF55979 (SUPERFAMILY)
Nbv3K585708235	2.208	0.002934	CUST_61647_PI429860205	methyl jasmonate esterase	630	20	2.4E-76	88.5%	<NA>			IPR029058 (G3DSA:3.40.50.GENE3D); IPR000073 (PFAM); PTHR10992:SF56 (PANTHER); PTHR10992 (PANTHER); IPR029058 (SUPERFAMILY)
Nbv3K585720652	2.223	0.009195	CUST_65265_PI429860205	PREDICTED: uncharacterized protein LOC107829545	1910	20	3.31E-42	77.9%	<NA>			no IPS match
RC_Nbv3K625768534	2.232	0.002346	CUST_32246_PI429860205	heat shock 83	2410	20	0	0.98	4	F:ATP binding; F:unfolded protein binding; P:protein folding; P:response to stress		IPR020575 (PRINTS); IPR003594 (SMART); IPR001404 (PIRSF); IPR003594 (G3DSA:3.30.565.GENE3D); IPR001404 (PFAM); IPR003594 (PFAM); IPR001404 (PANTHER); PTHR11528:SF53 (PANTHER); SSF110942 (SUPERFAMILY); IPR020568 (SUPERFAMILY); IPR003594 (SUPERFAMILY)
RC_Nbv5tr6223647	2.234	0.009434	CUST_89216_PI429860205	viridiflorene synthase	1690	20	0	96.15%	2	F:magnesium ion binding; F:terpene synthase activity		IPR005630 (PFAM); IPR008949 (G3DSA:1.10.600.GENE3D); PTHR31225 (PANTHER); PTHR31225:SF17 (PANTHER); IPR008949 (SUPERFAMILY)
Nbv3K665797406	2.247	0.000147	CUST_80014_PI429860205	---NA---	257	<NA>			<NA>			no IPS match
Nbv3K625768944	2.261	0.000367	CUST_75405_PI429860205	serine threonine- kinase RUNKEL	2215	20	0	89.55%	1	F:binding		PTHR22983:SF15 (PANTHER); PTHR22983 (PANTHER); IPR016024 (SUPERFAMILY)
Nbv3K805658834	2.268	0.000984	CUST_50853_PI429860205	nascent polypeptide-associated complex subunit alpha 2	831	20	1.22E-80	92.4%	<NA>			IPR002715 (SMART); G3DSA:1.10.8.10 (GENE3D); IPR002715 (PFAM); IPR016641 (PANTHER); IPR002715 (PROSITE_PROFILES)
Nbv3K585674127	2.272	0.00042	CUST_53606_PI429860205	---NA---	456	<NA>			<NA>			no IPS match
RC_Nbv3K605749944	2.291	0.002964	CUST_28679_PI429860205	---NA---	489	<NA>			<NA>			PTHR34278:SF1 (PANTHER); PTHR34278 (PANTHER)
RC_Nbv3K705823369	2.293	0.005391	CUST_41083_PI429860205	kDa class II heat shock -like	283	20	9.29E-46	98.25%	<NA>			no IPS match
Nbv3K605741695	2.295	3.3e-05	CUST_70601_PI429860205	40S ribosomal S27-2	158	20	5.12E-11	91.05%	<NA>			no IPS match
RC_Nbv3K585679808	2.303	0.000448	CUST_10720_PI429860205	histone H1-like	188	20	6.32E-16	0.91	<NA>			no IPS match
Nbv3K745625365	2.313	2.6e-05	CUST_46735_PI429860205	60S ribosomal L13-1-like	854	20	7.12E-137	95.05%	3	F:structural constituent of ribosome; C:ribosome; P:translation		IPR001380 (PFAM); IPR001380 (PANTHER); PTHR11722:SF1 (PANTHER)
RC_Nbv5tr6240689	2.314	0.000214	CUST_90177_PI429860205	ABC transporter G family member 11-like	547	20	7.12E-115	88.7%	<NA>			no IPS match
Nbv3K585692085	2.316	0.000136	CUST_57666_PI429860205	probable receptor kinase At5g61350	994	20	1.35E-115	68.2%	<NA>			PTHR37206 (PANTHER); PTHR37206:SF1 (PANTHER)
RC_Nbv3K745624464	2.319	8.5e-05	CUST_2561_PI429860205	growth-regulating factor 1-like	2183	20	0	78.95%	4	C:nucleus; F:ATP binding; P:regulation of transcription, DNA-templated; P:developmental process		IPR014978 (SMART); IPR014977 (PFAM); IPR014978 (PFAM); IPR031137 (PANTHER); IPR031137 (PANTHER); PTHR31602:SF2 (PANTHER); PTHR31602:SF2 (PANTHER); IPR014978 (PROSITE_PROFILES); IPR014977 (PROSITE_PROFILES)
Nbv3K585670914	2.326	0.000116	CUST_52896_PI429860205	---NA---	569	<NA>			<NA>			no IPS match
Nbv3K585673134	2.346	9.7e-05	CUST_53377_PI429860205	growth-regulating factor 3-like	383	20	2.5E-29	81.15%	3	C:nucleus; P:transcription, DNA-templated; P:developmental process		PTHR31602:SF12 (PANTHER); IPR031137 (PANTHER)
RC_Nbv5tr6247730	2.351	0.007985	CUST_90573_PI429860205	histone H2B	333	20	4.4E-52	90.4%	<NA>			no IPS match
RC_Nbv3K605743803	2.368	0.034246	CUST_27552_PI429860205	---NA---	1154	<NA>			<NA>			no IPS match
Nbv3K685817665	2.378	0.005941	CUST_83268_PI429860205	<NA>	<NA>	<NA>	<NA>	<NA>	<NA>	<NA>	<NA>	<NA>
Nbv3K585669127	2.394	0.008453	CUST_52492_PI429860205	multi -bridging factor 1c	670	20	1.28E-94	88.3%	1	F:sequence-specific DNA binding		IPR001387 (SMART); IPR001387 (PFAM); IPR013729 (PFAM); IPR010982 (G3DSA:1.10.260.GENE3D); PTHR10245 (PANTHER); PTHR10245:SF33 (PANTHER); IPR001387 (PROSITE_PROFILES); IPR010982 (SUPERFAMILY)
Nbv5tr6245767	2.412	0.008267	CUST_95797_PI429860205	PREDICTED: uncharacterized protein LOC104227499	610	20	1.11E-65	78.2%	<NA>			IPR029472 (PFAM); PTHR37610 (PANTHER); PTHR37610:SF1 (PANTHER)
Nbv3K585705110	2.421	9.8e-05	CUST_60721_PI429860205	POLYCHOME	784	20	2.09E-101	82.95%	<NA>			PTHR35119 (PANTHER)
Nbv3K585684680	2.429	0.000363	CUST_55955_PI429860205	---NA---	330	<NA>			<NA>			no IPS match
Nbv3K585701276	2.448	0.00049	CUST_59683_PI429860205	---NA---	423	<NA>			<NA>			no IPS match
Nbv5tr6246639	2.457	0.001506	CUST_95562_PI429860205	---NA---	519	<NA>			<NA>			no IPS match
RC_Nbv3K585668507	2.551	0.001452	CUST_8090_PI429860205	---NA---	211	<NA>			<NA>			no IPS match
Nbv3K585736060	2.564	0.001261	CUST_69481_PI429860205	ATP-dependent RNA helicase DB10	496	2	3.94E-20	0.93	<NA>			no IPS match
RC_Nbv3K585668860	2.583	0.000127	CUST_8167_PI429860205	probable esterase KAI2	672	20	1.93E-109	92.4%	<NA>			IPR029058 (G3DSA:3.40.50.GENE3D); PTHR10992 (PANTHER); PTHR10992:SF776 (PANTHER); IPR029058 (SUPERFAMILY)
Nbv3K585695123	2.589	2.6e-05	CUST_58344_PI429860205	---NA---	254	<NA>			<NA>			no IPS match
RC_Nbv3K585712973	2.6	0.002771	CUST_19428_PI429860205	---NA---	1485	<NA>			1	F:DNA binding		IPR001005 (SMART); IPR001005 (PFAM); IPR009057 (G3DSA:1.10.10.GENE3D); IPR009057 (G3DSA:1.10.10.GENE3D); PTHR10641 (PANTHER); PTHR10641:SF641 (PANTHER); PTHR10641 (PANTHER); PTHR10641:SF641 (PANTHER); PTHR10641:SF641 (PANTHER); IPR017930 (PROSITE_PROFILES); IPR017930 (PROSITE_PROFILES); IPR009057 (SUPERFAMILY)
Nbv3K605754346	2.614	0.002837	CUST_72992_PI429860205	kDa class II heat shock -like	764	20	3.33E-87	96.15%	<NA>			IPR008978 (G3DSA:2.60.40.GENE3D); IPR002068 (PFAM); IPR031107 (PANTHER); PTHR11527:SF93 (PANTHER); IPR002068 (PROSITE_PROFILES); IPR008978 (SUPERFAMILY)
RC_Nbv3K585686365	2.622	0.002611	CUST_12339_PI429860205	---NA---	323	<NA>			<NA>			no IPS match
Nbv3K585689007	2.655	0.000328	CUST_56947_PI429860205	---NA---	292	<NA>			<NA>			no IPS match
Nbv3K585687577	2.658	6.7e-05	CUST_56625_PI429860205	Transposon Ty3-G Gag-Pol poly	1719	20	8.57E-143	64.95%	<NA>			PTHR24559 (PANTHER); PTHR24559:SF186 (PANTHER)
Nbv3K585686622	2.716	0.001164	CUST_56390_PI429860205	---NA---	190	<NA>			<NA>			no IPS match
RC_Nbv3K725616570	2.723	0.002061	CUST_1546_PI429860205	lipid-transfer DIR1	639	20	1.55E-57	75.65%	<NA>			IPR016140 (SMART); G3DSA:1.10.110.10 (GENE3D); IPR016140 (PFAM); PTHR33122 (PANTHER); PTHR33122:SF9 (PANTHER); IPR016140 (SUPERFAMILY)
RC_Nbv3K585716676	2.744	0.000998	CUST_20616_PI429860205	probable galacturonosyltransferase-like 4	1444	20	0	88.95%	1	F:transferase activity, transferring glycosyl groups		IPR029044 (G3DSA:3.90.550.GENE3D); IPR002495 (PFAM); PTHR13778 (PANTHER); PTHR13778:SF5 (PANTHER); IPR029044 (SUPERFAMILY)
Nbv3K645790832	2.747	2.8e-05	CUST_79168_PI429860205	growth-regulating factor 1-like	2042	20	0	79.55%	4	C:nucleus; F:ATP binding; P:regulation of transcription, DNA-templated; P:developmental process		IPR014978 (SMART); IPR014978 (PFAM); IPR014977 (PFAM); PTHR31602:SF2 (PANTHER); IPR031137 (PANTHER); PTHR31602:SF2 (PANTHER); IPR031137 (PANTHER); IPR014978 (PROSITE_PROFILES); IPR014977 (PROSITE_PROFILES)
RC_Nbv3K585705148	2.75	2.6e-05	CUST_16905_PI429860205	type II cuticular Hb3-like	2333	20	1.29E-72	63.25%	<NA>			no IPS match
RC_Nbv3K585670002	2.768	0.001735	CUST_8453_PI429860205	kDa class II heat shock -like	519	20	2.56E-82	94.95%	<NA>			no IPS match
RC_Nbv3K665798994	2.773	0.000122	CUST_37355_PI429860205	---NA---	645	<NA>			<NA>			no IPS match
RC_Nbv3K585733794	2.928	0.000116	CUST_25436_PI429860205	Hop-interacting THI031	729	20	6.24E-75	62.2%	<NA>			PTHR34278 (PANTHER); PTHR34278:SF1 (PANTHER)
Nbv3K585687082	2.936	2.6e-05	CUST_56496_PI429860205	---NA---	551	<NA>			<NA>			no IPS match
RC_Nbv3K585721997	3.325	0.000437	CUST_22327_PI429860205	MACPF domain-containing NSL1	1542	20	0	87.95%	<NA>			IPR020864 (SMART); IPR020864 (PFAM); PTHR33199:SF8 (PANTHER); PTHR33199 (PANTHER); IPR020864 (PROSITE_PROFILES)
RC_Nbv5tr6247146	3.438	2.6e-05	CUST_90480_PI429860205	---NA---	340	<NA>			<NA>			no IPS match

## Sheet: PSV-G+satRNA
Table S3. Differentially Expressed Genes Identified in PSV-G and PSV-G+satRNA infected plants, with information on probes used, statistical data, and gene ontology data
				Gene Ontology
Genes.Name (on the basis of data from [37])	Ratio (a log2 value - average for all replicates)	p value	Probe - characteristic for transcripts on microarray	Transcript (Description.y)	Length.y	X.Hits.y	e.Value.y	sim.mean.y	X.GO.y	GO.Names.list.y	Enzyme.Codes.list.y	InterPro.IDs.y
RC_Nbv3K585715038	-4.299	4.3e-05	CUST_20093_PI429860205	F-box CPR30-like isoform X1	1654	20	0	74.1%	5	F:ubiquitin-protein transferase activity; F:protein binding; P:SCF-dependent proteasomal ubiquitin-dependent protein catabolic process; C:SCF ubiquitin ligase complex; P:protein ubiquitination		IPR001810 (SMART); G3DSA:1.20.1280.50 (GENE3D); IPR017451 (TIGRFAM); IPR006527 (PFAM); IPR001810 (PFAM); PTHR32133:SF89 (PANTHER); PTHR32133 (PANTHER); IPR001810 (SUPERFAMILY)
RC_Nbv3K585735621	-4.27	8e-06	CUST_25848_PI429860205	---NA---	172	<NA>			<NA>			no IPS match
Nbv3K785652852	-3.976	0	CUST_50213_PI429860205	photosystem II I (chloroplast)	743	20	2.46E-28	95.95%	6	F:translation initiation factor activity; C:photosystem II reaction center; C:integral component of membrane; P:photosynthesis; P:translational initiation; C:chloroplast thylakoid membrane		no IPS match
RC_Nbv3K585682633	-3.892	2.5e-05	CUST_11425_PI429860205	---NA---	584	<NA>			<NA>			no IPS match
Nbv3K805660863	-3.842	0	CUST_51128_PI429860205	14 kDa proline-rich -like	410	2	1.83E-4	1	<NA>			no IPS match
Nbv3K725837374	-3.787	0	CUST_85917_PI429860205	---NA---	207	<NA>			<NA>			no IPS match
RC_Nbv3K585736742	-3.744	0.000186	CUST_26092_PI429860205	---NA---	1106	<NA>			<NA>			no IPS match
Nbv3K585703707	-3.73	9.4e-05	CUST_60294_PI429860205	---NA---	655	<NA>			<NA>			no IPS match
Nbv3K585735435	-3.7	7e-06	CUST_8709_PI429860210	---NA---	299	<NA>			<NA>			no IPS match
RC_Nbv3K805664143	-3.661	2e-06	CUST_7148_PI429860205	---NA---	153	<NA>			<NA>			no IPS match
Nbv3K585736079	-3.631	0.002332	CUST_69485_PI429860205	---NA---	546	<NA>			<NA>			no IPS match
Nbv3K585682859	-3.627	7.4e-05	CUST_55558_PI429860205	---NA---	344	<NA>			<NA>			no IPS match
RC_Nbv3K605751775	-3.592	1.5e-05	CUST_29168_PI429860205	---NA---	655	<NA>			<NA>			no IPS match
RC_Nbv3K705823793	-3.558	0	CUST_41130_PI429860205	14 kDa proline-rich -like	225	20	5.12E-26	86.15%	<NA>			no IPS match
RC_Nbv5tr6200824	-3.527	0	CUST_87070_PI429860205	auxin-binding ABP19a-like	512	20	2.06E-63	90.35%	12	C:nucleus; F:oxalate decarboxylase activity; P:removal of superoxide radicals; P:oxalate metabolic process; C:apoplast; F:manganese ion binding; P:oxidation-reduction process; C:extracellular matrix; C:plant-type cell wall; F:superoxide dismutase activity; F:nutrient reservoir activity; P:response to cytokinin	EC:4.1.1.2; EC:1.15.1.1	IPR001929 (PRINTS); IPR006045 (SMART); IPR014710 (G3DSA:2.60.120.GENE3D); IPR006045 (PFAM); PTHR31238 (PANTHER); PTHR31238:SF21 (PANTHER); IPR011051 (SUPERFAMILY)
Nbv3K665799367	-3.52	0.000133	CUST_80311_PI429860205	PREDICTED: uncharacterized protein LOC104095705	922	1	1.46E-4	0.64	<NA>			no IPS match
RC_Nbv3K585691762	-3.493	1.3e-05	CUST_13546_PI429860205	---NA---	239	<NA>			<NA>			no IPS match
Nbv3K765637047	-3.467	8e-06	CUST_48303_PI429860205	glycine-rich cell wall structural -like	531	11	8.11E-10	86.91%	<NA>			PTHR34463 (PANTHER)
Nbv3K805659629	-3.381	0	CUST_50986_PI429860205	UPF0396 CG6066	1488	20	0	70.1%	2	F:transferase activity, transferring acyl groups; P:metabolic process		IPR012336 (G3DSA:3.40.30.GENE3D); PTHR11780 (PANTHER); PTHR11780:SF8 (PANTHER); IPR012336 (SUPERFAMILY)
RC_Nbv3K585684095	-3.326	7.1e-05	CUST_11787_PI429860205	---NA---	226	<NA>			<NA>			no IPS match
RC_Nbv3K805660586	-3.3	0	CUST_6826_PI429860205	proline-rich 4-like	1544	20	5.39E-92	88.35%	<NA>			PR01217 (PRINTS); PF01190 (PFAM); PTHR23201 (PANTHER); PTHR23201:SF16 (PANTHER)
RC_Nbv3K585704142	-3.297	0	CUST_16601_PI429860205	Retrovirus-related Pol poly from transposon TNT 1-94	772	20	2.01E-29	79.75%	2	F:nucleic acid binding; F:zinc ion binding		IPR001878 (G3DSA:4.10.60.GENE3D); IPR001878 (SUPERFAMILY)
Nbv3K725842583	-3.274	0	CUST_86623_PI429860205	photosystem I reaction center subunit chloroplastic-like	736	20	1.65E-71	97.6%	4	C:integral component of membrane; C:chloroplast thylakoid lumen; P:photosynthesis; C:photosystem I reaction center		IPR003666 (G3DSA:1.10.8.GENE3D); IPR003666 (PFAM); PTHR34939 (PANTHER); PTHR34939:SF1 (PANTHER); IPR003666 (SUPERFAMILY)
RC_Nbv3K625773757	-3.261	0	CUST_33402_PI429860205	photosystem II CP47 chlorophyll apo (chloroplast)	3533	20	0	99.55%	7	P:photosynthetic electron transport in photosystem II; F:electron transporter, transferring electrons within the cyclic electron transport pathway of photosynthesis activity; C:photosystem II; C:integral component of membrane; P:protein-chromophore linkage; F:chlorophyll binding; C:chloroplast thylakoid membrane		IPR017486 (TIGRFAM); IPR000932 (PFAM); PTHR33180 (PANTHER); PTHR33180:SF8 (PANTHER); IPR017486 (HAMAP); IPR000932 (SUPERFAMILY)
RC_Nbv3K705821114	-3.258	0	CUST_40842_PI429860205	---NA---	242	<NA>			<NA>			no IPS match
Nbv3K805662359	-3.249	1.2e-05	CUST_51256_PI429860205	---NA---	153	<NA>			<NA>			no IPS match
RC_Nbv3K645786326	-3.244	2.8e-05	CUST_35427_PI429860205	hippocampus abundant transcript 1	1690	20	0	91.5%	3	P:transmembrane transport; C:integral component of membrane; F:transporter activity		G3DSA:1.20.1250.20 (GENE3D); IPR011701 (PFAM); PTHR23504:SF35 (PANTHER); PTHR23504 (PANTHER); IPR020846 (PROSITE_PROFILES); IPR020846 (SUPERFAMILY)
RC_Nbv3K805660276	-3.243	0	CUST_6799_PI429860205	auxin-binding ABP19a-like	151	20	1.31E-24	89.2%	12	C:nucleus; F:oxalate decarboxylase activity; P:removal of superoxide radicals; P:oxalate metabolic process; C:apoplast; F:manganese ion binding; P:oxidation-reduction process; C:extracellular matrix; C:plant-type cell wall; F:superoxide dismutase activity; F:nutrient reservoir activity; P:response to cytokinin	EC:4.1.1.2; EC:1.15.1.1	no IPS match
Nbv3K585693213	-3.229	7e-06	CUST_57916_PI429860205	lipid-binding At4g00165	601	20	8.74E-84	84.45%	<NA>			IPR016140 (SMART); IPR027923 (PFAM); G3DSA:1.10.110.10 (GENE3D); PTHR31731 (PANTHER); PTHR31731:SF21 (PANTHER); IPR016140 (SUPERFAMILY)
Nbv3K725606875	-3.225	0	CUST_44024_PI429860205	CSC1 ERD4	2319	20	0	90.75%	5	C:plasmodesma; C:chloroplast envelope; C:integral component of membrane; C:vacuolar membrane; C:plasma membrane		no IPS match
Nbv3K745628046	-3.218	0	CUST_47208_PI429860205	phosphoinositide phospholipase C 4-like	1899	20	2.62E-179	94.8%	5	F:phosphatidylinositol phospholipase C activity; P:lipid catabolic process; F:signal transducer activity; C:intracellular; P:intracellular signal transduction	EC:3.1.4.11	IPR001192 (PRINTS); IPR000909 (SMART); IPR017946 (G3DSA:3.20.20.GENE3D); IPR000909 (PFAM); IPR001192 (PANTHER); PTHR10336:SF92 (PANTHER); IPR000909 (PROSITE_PROFILES); IPR017946 (SUPERFAMILY)
RC_Nbv3K585677787	-3.188	0.002525	CUST_10243_PI429860205	---NA---	623	<NA>			<NA>			no IPS match
RC_Nbv3K805662389	-3.185	0	CUST_6993_PI429860205	14 kDa proline-rich -like	356	2	1.15E-4	1	<NA>			no IPS match
Nbv3K725607858	-3.184	0	CUST_44180_PI429860205	phosphoinositide phospholipase C 4-like	1381	20	9.25E-103	94.9%	5	F:phosphatidylinositol phospholipase C activity; P:lipid catabolic process; F:signal transducer activity; C:intracellular; P:intracellular signal transduction	EC:3.1.4.11	no IPS match
RC_Nbv3K765633459	-3.183	0	CUST_3679_PI429860205	auxin-binding ABP19a-like	444	20	2.75E-73	86.3%	12	C:nucleus; F:oxalate decarboxylase activity; P:removal of superoxide radicals; P:oxalate metabolic process; C:apoplast; F:manganese ion binding; P:oxidation-reduction process; C:extracellular matrix; C:plant-type cell wall; F:superoxide dismutase activity; F:nutrient reservoir activity; P:response to cytokinin	EC:4.1.1.2; EC:1.15.1.1	no IPS match
RC_Nbv3K605740979	-3.182	0	CUST_27065_PI429860205	---NA---	344	<NA>			<NA>			no IPS match
RC_Nbv3K585699584	-3.181	5.5e-05	CUST_15426_PI429860205	---NA---	224	<NA>			<NA>			no IPS match
RC_Nbv3K725839229	-3.149	0.0004	CUST_43230_PI429860205	PREDICTED: uncharacterized protein LOC104119655	990	20	2.57E-128	74.8%	<NA>			PTHR35127 (PANTHER); PTHR35127:SF1 (PANTHER)
RC_Nbv3K585734389	-3.13	2.5e-05	CUST_25566_PI429860205	hippocampus abundant transcript 1	1836	20	3.24E-134	89.55%	3	P:transmembrane transport; C:integral component of membrane; F:transporter activity		IPR011701 (PFAM); G3DSA:1.20.1250.20 (GENE3D); PTHR23504:SF35 (PANTHER); PTHR23504 (PANTHER); IPR020846 (SUPERFAMILY)
Nbv3K805661995	-3.129	0	CUST_51228_PI429860205	---NA---	216	<NA>			<NA>			no IPS match
Nbv3K805655594	-3.118	0	CUST_50474_PI429860205	auxin-binding ABP19a-like	581	20	3.71E-46	90.2%	13	C:plant-type cell wall; F:superoxide dismutase activity; F:nutrient reservoir activity; P:response to cytokinin; P:auxin-activated signaling pathway; C:nucleus; F:oxalate decarboxylase activity; P:removal of superoxide radicals; P:oxalate metabolic process; C:apoplast; F:manganese ion binding; P:oxidation-reduction process; C:extracellular matrix	EC:4.1.1.2; EC:1.15.1.1	IPR014710 (G3DSA:2.60.120.GENE3D); IPR006045 (PFAM); PTHR31238 (PANTHER); PTHR31238:SF21 (PANTHER); IPR011051 (SUPERFAMILY)
RC_Nbv3K605753531	-3.101	0.00017	CUST_29587_PI429860205	---NA---	2302	<NA>			<NA>			no IPS match
RC_Nbv3K585666734	-3.093	0.000697	CUST_7668_PI429860205	---NA---	624	<NA>			<NA>			no IPS match
Nbv3K805655798	-3.087	0	CUST_50490_PI429860205	---NA---	546	<NA>			<NA>			no IPS match
RC_Nbv3K745628761	-3.058	0	CUST_3219_PI429860205	phosphoinositide phospholipase C 4-like	1567	20	0	89.95%	5	F:phosphatidylinositol phospholipase C activity; P:lipid catabolic process; F:signal transducer activity; C:intracellular; P:intracellular signal transduction	EC:3.1.4.11	no IPS match
Nbv3K705827525	-3.056	0.000247	CUST_84675_PI429860205	probable plastid-lipid-associated chloroplastic isoform X1	966	20	3.27E-171	0.86	3	F:ATP binding; F:protein kinase activity; P:protein phosphorylation		PTHR24056 (PANTHER); PTHR24056:SF181 (PANTHER)
Nbv3K785649499	-3.022	0	CUST_49788_PI429860205	kDa proline-rich -like	1020	20	1.84E-47	95.75%	<NA>			IPR016140 (SMART); IPR027923 (PFAM); G3DSA:1.10.110.10 (GENE3D); PTHR31731:SF1 (PANTHER); PTHR31731 (PANTHER); PTHR31731 (PANTHER); PTHR31731:SF1 (PANTHER); IPR016140 (SUPERFAMILY)
RC_Nbv3K605746986	-3.004	6.3e-05	CUST_28089_PI429860205	---NA---	308	<NA>			<NA>			no IPS match
RC_Nbv3K725615810	-3.003	5.1e-05	CUST_1468_PI429860205	---NA---	206	<NA>			<NA>			no IPS match
Nbv3K765640510	-3.002	0	CUST_48804_PI429860205	CSC1 ERD4	2396	20	0	90.65%	5	C:plasmodesma; C:chloroplast envelope; C:integral component of membrane; C:vacuolar membrane; C:plasma membrane		no IPS match
Nbv3K785652602	-2.984	0	CUST_50195_PI429860205	21 kDa -like	817	20	6.31E-111	84.5%	3	P:negative regulation of catalytic activity; F:enzyme inhibitor activity; C:integral component of membrane		IPR006501 (SMART); IPR006501 (PFAM); IPR006501 (TIGRFAM); IPR006501 (G3DSA:1.20.140.GENE3D); PTHR31080:SF2 (PANTHER); PTHR31080 (PANTHER); IPR006501 (SUPERFAMILY)
RC_Nbv3K765634861	-2.974	0	CUST_3837_PI429860205	CSC1 ERD4	1947	20	0	90.45%	5	C:plasmodesma; C:chloroplast envelope; C:integral component of membrane; C:vacuolar membrane; C:plasma membrane		IPR003864 (PFAM); IPR027815 (PFAM); PTHR13018:SF22 (PANTHER); PTHR13018 (PANTHER)
RC_Nbv3K685811452	-2.963	0	CUST_39283_PI429860205	chloroplast chlorophyll a b binding partial	244	20	2.98E-7	99.6%	16	P:photosynthesis, light harvesting; C:chloroplast envelope; C:photosystem I; P:photosynthesis, light harvesting in photosystem I; P:response to light stimulus; C:thylakoid; C:chloroplast thylakoid membrane; C:chloroplast; F:metal ion binding; C:membrane; F:pigment binding; C:integral component of membrane; P:protein-chromophore linkage; P:photosynthesis; F:chlorophyll binding; C:plastoglobule		no IPS match
RC_Nbv3K665799659	-2.939	1e-06	CUST_37489_PI429860205	UPF0396 CG6066	1032	20	2.93E-95	71.55%	5	F:transferase activity, transferring acyl groups; P:single-organism cellular process; F:binding; P:cellular metabolic process; P:single-organism metabolic process		no IPS match
RC_Nbv3K585732922	-2.93	1e-06	CUST_25258_PI429860205	kDa proline-rich -like	1589	20	7.87E-17	94.6%	4	C:plasmodesma; C:apoplast; C:integral component of membrane; C:chloroplast thylakoid membrane		no IPS match
Nbv3K605755107	-2.93	0	CUST_73157_PI429860205	peptidyl-prolyl cis-trans isomerase chloroplastic	1226	20	8.06E-73	98.25%	3	F:peptidyl-prolyl cis-trans isomerase activity; P:protein peptidyl-prolyl isomerization; P:protein folding	EC:5.2.1.8	IPR002130 (PFAM); IPR029000 (G3DSA:2.40.100.GENE3D); IPR024936 (PANTHER); PTHR11071:SF236 (PANTHER); IPR002130 (PROSITE_PROFILES); IPR029000 (SUPERFAMILY)
Nbv3K725615547	-2.928	0	CUST_45428_PI429860205	phosphoinositide phospholipase C 4-like	448	20	1.38E-22	94.75%	6	F:phosphatidylinositol phospholipase C activity; P:lipid catabolic process; F:signal transducer activity; C:intracellular; C:plasma membrane; P:intracellular signal transduction	EC:3.1.4.11	no IPS match
Nbv3K785651191	-2.92	0	CUST_50018_PI429860205	photosystem I reaction center subunit chloroplastic-like	917	20	2.84E-131	92.15%	4	C:chloroplast; C:integral component of membrane; P:photosynthesis; C:photosystem I reaction center		IPR003666 (PFAM); IPR003666 (G3DSA:1.10.8.GENE3D); PTHR34939:SF1 (PANTHER); PTHR34939 (PANTHER); IPR003666 (SUPERFAMILY)
Nbv3K805657506	-2.912	0	CUST_50676_PI429860205	ATP synthase subunit b chloroplastic-like	915	20	3.41E-87	94.95%	4	F:hydrogen ion transmembrane transporter activity; C:proton-transporting ATP synthase complex, coupling factor F(o); C:integral component of membrane; P:ATP synthesis coupled proton transport		IPR002146 (PFAM); PTHR33445 (PANTHER)
Nbv3K685809581	-2.9	0	CUST_10452_PI429860210	deoxynucleoside triphosphate triphosphohydrolase SAMHD1 homolog isoform X1	375	15	1.4E-4	89.13%	5	C:nucleus; P:metabolic process; F:dGTPase activity; P:dGTP catabolic process; F:hydrolase activity		no IPS match
RC_Nbv3K605755932	-2.891	9.5e-05	CUST_30114_PI429860205	glycine-rich cell wall structural -like	479	11	2e-13	90.55%	<NA>			no IPS match
RC_Nbv3K585706668	-2.884	0	CUST_17360_PI429860205	---NA---	218	<NA>			<NA>			no IPS match
RC_Nbv3K725612375	-2.881	0	CUST_1029_PI429860205	---NA---	5880	<NA>			<NA>			no IPS match
RC_Nbv3K785651995	-2.88	2e-06	CUST_5897_PI429860205	dnaJ homolog subfamily C member 2	1239	20	0	85.45%	3	C:chloroplast; F:iron ion binding; F:electron carrier activity		IPR001623 (PRINTS); IPR001080 (PRINTS); IPR001623 (SMART); IPR001623 (PFAM); PF13370 (PFAM); G3DSA:3.30.70.20 (GENE3D); IPR001623 (G3DSA:1.10.287.GENE3D); PTHR24078:SF166 (PANTHER); PTHR24078 (PANTHER); IPR001623 (PROSITE_PROFILES); IPR017896 (PROSITE_PROFILES); SSF54862 (SUPERFAMILY); IPR001623 (SUPERFAMILY)
Nbv3K585706473	-2.876	1e-06	CUST_61132_PI429860205	---NA---	844	<NA>			<NA>			no IPS match
RC_Nbv3K665797791	-2.875	0	CUST_37178_PI429860205	PREDICTED: uncharacterized protein LOC104104784	291	7	2.98E-28	79.86%	2	F:protein binding; C:membrane		no IPS match
Nbv3K745628762	-2.873	0	CUST_47310_PI429860205	phosphoinositide phospholipase C 4-like	737	20	3.94E-120	94.4%	6	F:phosphatidylinositol phospholipase C activity; F:protein binding; P:lipid catabolic process; F:signal transducer activity; C:intracellular; P:intracellular signal transduction	EC:3.1.4.11	IPR000008 (SMART); IPR017946 (G3DSA:3.20.20.GENE3D); IPR000008 (G3DSA:2.60.40.GENE3D); IPR001711 (PFAM); IPR000008 (PFAM); PTHR10336:SF92 (PANTHER); IPR001192 (PANTHER); IPR000008 (PROSITE_PROFILES); IPR001711 (PROSITE_PROFILES); IPR000008 (SUPERFAMILY); IPR017946 (SUPERFAMILY)
RC_Nbv3K585733464	-2.871	0	CUST_25363_PI429860205	photosystem II K (chloroplast)	1042	20	1.27E-30	94.7%	4	C:photosystem II reaction center; C:integral component of membrane; P:photosynthesis; C:chloroplast thylakoid membrane		IPR003687 (PFAM); PTHR35325:SF1 (PANTHER); PTHR35325 (PANTHER); IPR003687 (PRODOM); SSF161037 (SUPERFAMILY)
Nbv3K765631023	-2.857	0.001205	CUST_47560_PI429860205	PREDICTED: uncharacterized protein LOC104095705	277	1	1.93E-5	0.63	<NA>			no IPS match
RC_Nbv3K665797928	-2.843	3e-06	CUST_37198_PI429860205	---NA---	343	<NA>			<NA>			no IPS match
Nbv3K765633542	-2.843	0	CUST_47835_PI429860205	chlorophyll a-b binding chloroplastic	789	20	1.57E-173	94.65%	11	F:metal ion binding; F:pigment binding; C:chloroplast envelope; C:integral component of membrane; C:photosystem I; P:protein-chromophore linkage; F:chlorophyll binding; C:plastoglobule; P:response to light stimulus; P:photosynthesis, light harvesting in photosystem I; C:chloroplast thylakoid membrane		no IPS match
Nbv3K665803144	-2.837	0.00065	CUST_81076_PI429860205	probable plastid-lipid-associated chloroplastic	595	20	1.46E-63	92.7%	3	F:ATP binding; F:protein kinase activity; P:protein phosphorylation		no IPS match
Nbv5tr6213586	-2.836	5e-05	CUST_93188_PI429860205	transcription factor MYC2-like	1540	20	0	68.25%	1	F:protein dimerization activity		IPR011598 (SMART); IPR011598 (PFAM); IPR025610 (PFAM); IPR011598 (G3DSA:4.10.280.GENE3D); PTHR11514 (PANTHER); PTHR11514:SF40 (PANTHER); IPR011598 (PROSITE_PROFILES); IPR011598 (SUPERFAMILY)
RC_Nbv3K745619331	-2.83	0	CUST_1827_PI429860205	---NA---	219	<NA>			<NA>			no IPS match
Nbv3K665801364	-2.807	3.7e-05	CUST_80722_PI429860205	PREDICTED: uncharacterized protein LOC104092128	640	1	2.01E-21	0.79	<NA>			no IPS match
Nbv3K585669478	-2.791	8e-05	CUST_52582_PI429860205	PREDICTED: uncharacterized protein LOC107771997	817	20	1.38E-30	52.85%	<NA>			no IPS match
Nbv3K805661278	-2.791	0	CUST_51161_PI429860205	photosystem I reaction center subunit chloroplastic-like	238	20	3.46E-7	1	5	C:chloroplast; C:integral component of membrane; C:photosystem I; P:photosynthesis; F:chlorophyll binding		no IPS match
RC_Nbv3K585725089	-2.789	0	CUST_23323_PI429860205	(chloroplast)	267	20	1.87E-7	72.1%	16	P:photosynthetic electron transport in photosystem II; C:photosystem II; C:thylakoid membrane; C:photosystem; P:photosynthetic electron transport chain; C:plastid; C:chloroplast thylakoid membrane; C:thylakoid; C:chloroplast; F:electron transporter, transferring electrons within the cyclic electron transport pathway of photosynthesis activity; C:membrane; C:integral component of membrane; P:photo…		no IPS match
RC_Nbv3K765635756	-2.782	0.000187	CUST_3976_PI429860205	probable plastid-lipid-associated chloroplastic isoform X1	1066	20	0	87.3%	3	F:ATP binding; F:protein kinase activity; P:protein phosphorylation		no IPS match
Nbv3K745622515	-2.756	0	CUST_46292_PI429860205	50S ribosomal chloroplastic	790	20	5.17E-86	86.75%	6	C:chloroplast stroma; F:structural constituent of ribosome; C:membrane; C:chloroplast envelope; C:ribosome; P:translation		G3DSA:2.30.170.40 (GENE3D); IPR026569 (PFAM); IPR001383 (TIGRFAM); IPR026569 (PANTHER); PTHR13528:SF6 (PANTHER); SSF143800 (SUPERFAMILY)
Nbv3K805661410	-2.724	0	CUST_51173_PI429860205	auxin-binding ABP19a-like	182	20	2.41E-34	94.5%	7	F:oxalate decarboxylase activity; P:oxalate metabolic process; C:cell wall; C:integral component of membrane; F:manganese ion binding; C:extracellular region; F:nutrient reservoir activity	EC:4.1.1.2	no IPS match
Nbv3K705824391	-2.715	0	CUST_84167_PI429860205	photosystem I subunit O-like	139	20	7.31E-22	95.5%	7	F:protein binding; C:mitochondrion; C:integral component of membrane; C:photosystem I; P:photosynthesis, light harvesting in photosystem I; P:photosynthetic electron transport chain; C:chloroplast thylakoid membrane		no IPS match
RC_Nbv3K725607421	-2.707	0	CUST_118_PI429860205	photosystem I reaction center subunit chloroplastic-like	762	20	4.2E-102	89.95%	5	C:chloroplast; C:integral component of membrane; C:photosystem I; P:photosynthesis; F:chlorophyll binding		IPR023618 (G3DSA:1.10.286.GENE3D); IPR016370 (PIRSF); IPR017494 (TIGRFAM); IPR000549 (PFAM); PTHR34195:SF1 (PANTHER); PTHR34195 (PANTHER)
RC_Nbv3K585677629	-2.692	0	CUST_10206_PI429860205	chlorophyll a b binding partial	115	20	2.2E-18	95.95%	11	F:metal ion binding; F:pigment binding; C:chloroplast envelope; C:integral component of membrane; C:photosystem I; P:protein-chromophore linkage; F:chlorophyll binding; C:plastoglobule; P:response to light stimulus; P:photosynthesis, light harvesting in photosystem I; C:chloroplast thylakoid membrane		no IPS match
Nbv3K585702247	-2.675	0	CUST_59892_PI429860205	auxin-induced 15A-like	250	20	4.07E-33	96.15%	1	P:response to auxin		no IPS match
RC_Nbv3K725842371	-2.665	0	CUST_43688_PI429860205	chlorophyll a-b binding chloroplastic-like isoform X1	844	20	6.8E-27	88.8%	6	C:chloroplast; C:integral component of membrane; P:photosynthesis, light harvesting; P:protein-chromophore linkage; F:chlorophyll binding; C:thylakoid		no IPS match
RC_Nbv3K805662284	-2.664	0	CUST_6980_PI429860205	---NA---	170	<NA>			<NA>			no IPS match
RC_Nbv3K805655559	-2.662	0	CUST_6237_PI429860205	kDa proline-rich -like	860	20	1.86E-31	95.85%	<NA>			IPR016140 (SMART); G3DSA:1.10.110.10 (GENE3D); IPR027923 (PFAM); PTHR31731 (PANTHER); PTHR31731:SF1 (PANTHER); IPR016140 (SUPERFAMILY)
Nbv3K805662175	-2.646	0	CUST_51241_PI429860205	---NA---	182	<NA>			<NA>			no IPS match
RC_Nbv3K645786209	-2.643	0	CUST_35401_PI429860205	thioredoxin chloroplastic	807	20	5.98E-139	95.9%	10	C:chloroplast stroma; F:protein disulfide oxidoreductase activity; C:chloroplast envelope; P:glycerol ether metabolic process; F:oxidoreductase activity, acting on a sulfur group of donors, disulfide as acceptor; P:cellular response to oxidative stress; P:cell redox homeostasis; P:oxidation-reduction process; P:protein folding; P:sulfate assimilation		IPR013766 (PFAM); IPR012336 (G3DSA:3.40.30.GENE3D); IPR012336 (G3DSA:3.40.30.GENE3D); IPR005746 (PANTHER); PTHR10438:SF247 (PANTHER); IPR012336 (SUPERFAMILY)
RC_Nbv3K585683826	-2.64	3e-06	CUST_11712_PI429860205	---NA---	283	<NA>			<NA>			no IPS match
Nbv3K585685646	-2.638	0.010396	CUST_56171_PI429860205	PREDICTED: uncharacterized protein LOC104220443	870	20	1.81E-135	70.25%	<NA>			PTHR35127 (PANTHER); PTHR35127:SF1 (PANTHER)
RC_Nbv3K625772006	-2.638	2.2e-05	CUST_33058_PI429860205	Uncharacterized protein ycf36, partial	530	20	1.26E-4	0.91	3	C:mitochondrion; C:membrane; C:integral component of membrane		no IPS match
Nbv3K805658751	-2.636	5e-06	CUST_50843_PI429860205	dnaJ homolog subfamily C member 2	1292	20	0	87.05%	3	C:chloroplast; F:iron ion binding; F:electron carrier activity		IPR001623 (PRINTS); IPR001080 (PRINTS); IPR001623 (SMART); IPR001623 (G3DSA:1.10.287.GENE3D); PF13370 (PFAM); G3DSA:3.30.70.20 (GENE3D); IPR001623 (PFAM); PTHR24078:SF207 (PANTHER); PTHR24078 (PANTHER); IPR017896 (PROSITE_PROFILES); IPR001623 (PROSITE_PROFILES); SSF54862 (SUPERFAMILY); IPR001623 (SUPERFAMILY)
Nbv3K685810951	-2.635	1e-06	CUST_82127_PI429860205	14 kDa proline-rich -like	135	20	6.84E-12	87.95%	<NA>			no IPS match
Nbv3K745625532	-2.627	0	CUST_46772_PI429860205	transcription factor bHLH87-like	1220	20	2.51E-171	78.45%	2	F:DNA binding; F:protein dimerization activity		no IPS match
Nbv3K665805335	-2.626	0	CUST_81436_PI429860205	Isoleucine--tRNA ligase	353	6	1.4E-17	0.77	2	C:chloroplast; C:integral component of membrane		no IPS match
Nbv3K585699669	-2.622	0	CUST_7871_PI429860210	1211235CKORF 75	636	16	1.12E-28	84.5%	4	F:translation initiation factor activity; C:chloroplast; C:integral component of membrane; P:translational initiation		no IPS match
Nbv3K585725524	-2.62	0	CUST_66718_PI429860205	photosystem I reaction center subunit chloroplastic-like	578	20	2.87E-35	98.5%	3	C:integral component of membrane; P:photosynthesis; C:photosystem I reaction center		IPR003666 (G3DSA:1.10.8.GENE3D); IPR003666 (PFAM); PTHR34939 (PANTHER); PTHR34939:SF1 (PANTHER); IPR003666 (SUPERFAMILY)
RC_Nbv3K725615771	-2.616	8e-06	CUST_1463_PI429860205	---NA---	202	<NA>			<NA>			no IPS match
Nbv3K785645387	-2.606	0	CUST_49304_PI429860205	auxin-binding ABP19a-like	432	20	4.86E-35	92.95%	13	C:plant-type cell wall; F:superoxide dismutase activity; F:nutrient reservoir activity; P:response to cytokinin; C:nucleus; F:oxalate decarboxylase activity; P:removal of superoxide radicals; P:oxalate metabolic process; C:apoplast; C:integral component of membrane; F:manganese ion binding; P:oxidation-reduction process; C:extracellular matrix	EC:4.1.1.2; EC:1.15.1.1	IPR014710 (G3DSA:2.60.120.GENE3D); IPR006045 (PFAM); PTHR31238:SF21 (PANTHER); PTHR31238 (PANTHER); IPR011051 (SUPERFAMILY)
RC_Nbv3K585707649	-2.602	0	CUST_17664_PI429860205	transcription factor bHLH87-like	333	20	2.65E-43	79.1%	1	F:protein dimerization activity		IPR011598 (G3DSA:4.10.280.GENE3D); PTHR12565:SF174 (PANTHER); PTHR12565 (PANTHER); IPR011598 (PROSITE_PROFILES); IPR011598 (SUPERFAMILY)
Nbv3K725833070	-2.601	2e-06	CUST_85435_PI429860205	phosphoinositide phospholipase C 4-like	362	20	1.46E-21	94.75%	7	F:phosphatidylinositol phospholipase C activity; F:protein binding; P:lipid catabolic process; F:signal transducer activity; C:intracellular; C:plasma membrane; P:intracellular signal transduction	EC:3.1.4.11	IPR000008 (G3DSA:2.60.40.GENE3D); PTHR10336:SF92 (PANTHER); IPR001192 (PANTHER); IPR000008 (SUPERFAMILY)
RC_Nbv3K585735751	-2.598	2e-06	CUST_25889_PI429860205	---NA---	193	<NA>			<NA>			no IPS match
Nbv3K725616399	-2.598	0	CUST_45523_PI429860205	---NA---	241	<NA>			<NA>			no IPS match
Nbv3K685819476	-2.597	0	CUST_83581_PI429860205	CSC1 ERD4	196	20	1.1E-6	0.95	2	C:membrane; C:integral component of membrane		no IPS match
RC_Nbv3K625773186	-2.591	0	CUST_33329_PI429860205	2-hydroxyisoflavanone dehydratase-like	1348	20	0	79.4%	2	P:metabolic process; F:hydrolase activity		IPR029058 (G3DSA:3.40.50.GENE3D); IPR013094 (PFAM); PTHR23024 (PANTHER); PTHR23024:SF183 (PANTHER); IPR029058 (SUPERFAMILY)
RC_Nbv3K785653985	-2.574	0	CUST_6091_PI429860205	ATP synthase subunit b chloroplastic-like	551	20	5.93E-67	97.55%	4	F:hydrogen ion transmembrane transporter activity; C:proton-transporting ATP synthase complex, coupling factor F(o); C:integral component of membrane; P:ATP synthesis coupled proton transport		IPR002146 (PFAM)
RC_Nbv3K665801548	-2.567	5e-06	CUST_37851_PI429860205	PREDICTED: uncharacterized protein LOC104240116	1269	20	0	0.87	1	C:integral component of membrane		IPR009631 (PFAM); PTHR34214 (PANTHER); PTHR34214:SF3 (PANTHER); IPR009631 (PRODOM)
RC_Nbv3K685814635	-2.567	7.2e-05	CUST_39826_PI429860205	CASP 4D1	462	20	7.37E-53	73.85%	2	C:integral component of membrane; C:plasma membrane		PTHR33573 (PANTHER); PTHR33573:SF2 (PANTHER)
Nbv3K585676992	-2.562	0	CUST_54258_PI429860205	auxin-binding ABP19a-like	115	20	7.5E-17	89.8%	7	F:oxalate decarboxylase activity; P:oxalate metabolic process; C:cell wall; C:integral component of membrane; F:manganese ion binding; C:extracellular region; F:nutrient reservoir activity	EC:4.1.1.2	no IPS match
Nbv3K685819772	-2.561	0	CUST_83610_PI429860205	photosystem I reaction center subunit chloroplastic-like	135	15	1.01E-21	83.27%	5	C:chloroplast; C:integral component of membrane; C:photosystem I; P:photosynthesis; F:chlorophyll binding		no IPS match
RC_Nbv3K805662011	-2.554	0	CUST_6961_PI429860205	---NA---	234	<NA>			<NA>			no IPS match
RC_Nbv3K785650854	-2.549	0	CUST_5773_PI429860205	aquaporin TIP2-1	1091	20	4.97E-136	93.95%	15	F:methylammonium transmembrane transporter activity; F:glycerol channel activity; P:cellular water homeostasis; P:glycerol transport; C:central vacuole; C:chloroplast envelope; F:water channel activity; C:protein storage vacuole; C:Golgi apparatus; C:plant-type cell wall; C:integral component of plasma membrane; C:plant-type vacuole membrane; P:water transport; C:plasmodesma; P:methylammonium tra…		IPR000425 (PRINTS); IPR000425 (PFAM); IPR000425 (TIGRFAM); IPR023271 (G3DSA:1.20.1080.GENE3D); PTHR19139:SF99 (PANTHER); IPR000425 (PANTHER); IPR023271 (SUPERFAMILY)
RC_Nbv3K685811977	-2.547	0	CUST_39359_PI429860205	auxin-binding ABP19a-like	434	20	2.01E-66	94.4%	6	F:oxalate decarboxylase activity; P:oxalate metabolic process; C:cell wall; F:manganese ion binding; C:extracellular region; F:nutrient reservoir activity	EC:4.1.1.2	no IPS match
Nbv3K685814449	-2.547	0	CUST_82674_PI429860205	chlorophyll a-b binding partial	384	20	8.07E-18	96.25%	8	F:metal ion binding; C:photosystem II; C:integral component of membrane; P:photosynthesis, light harvesting; C:photosystem I; P:protein-chromophore linkage; F:chlorophyll binding; C:chloroplast thylakoid membrane		no IPS match
RC_Nbv3K585696908	-2.547	0	CUST_14773_PI429860205	auxin-binding ABP19a-like	115	20	7.66E-17	90.05%	7	F:oxalate decarboxylase activity; P:oxalate metabolic process; C:cell wall; C:integral component of membrane; F:manganese ion binding; C:extracellular region; F:nutrient reservoir activity	EC:4.1.1.2	no IPS match
Nbv3K585733515	-2.538	0.000425	CUST_68887_PI429860205	PREDICTED: uncharacterized protein LOC107772965, partial	843	20	1.91E-67	57.2%	<NA>			PTHR33168 (PANTHER); PTHR33168:SF9 (PANTHER)
Nbv3K585739325	-2.535	1e-06	CUST_70185_PI429860205	auxin-binding ABP19a-like	115	20	1.09E-16	89.35%	10	C:nucleus; F:oxalate decarboxylase activity; P:oxalate metabolic process; C:apoplast; C:integral component of membrane; F:manganese ion binding; C:extracellular matrix; C:plant-type cell wall; F:nutrient reservoir activity; P:response to cytokinin	EC:4.1.1.2	no IPS match
RC_Nbv3K705821231	-2.535	1e-06	CUST_40855_PI429860205	chlorophyll a b binding partial	139	20	5.7E-22	94.4%	12	F:metal ion binding; F:pigment binding; C:photosystem II; C:chloroplast envelope; C:integral component of membrane; C:photosystem I; P:protein-chromophore linkage; F:chlorophyll binding; C:plastoglobule; P:response to light stimulus; P:photosynthesis, light harvesting in photosystem I; C:chloroplast thylakoid membrane		no IPS match
RC_Nbv3K725610107	-2.535	0	CUST_659_PI429860205	chlorophyll a-b binding chloroplastic	787	20	6.17E-41	99.8%	12	F:metal ion binding; F:pigment binding; C:photosystem II; C:chloroplast envelope; C:integral component of membrane; C:photosystem I; P:protein-chromophore linkage; F:chlorophyll binding; C:plastoglobule; P:response to light stimulus; P:photosynthesis, light harvesting in photosystem I; C:chloroplast thylakoid membrane		no IPS match
RC_Nbv3K585726919	-2.534	0	CUST_23881_PI429860205	---NA---	283	<NA>			<NA>			no IPS match
Nbv3K745620024	-2.529	0.001655	CUST_45933_PI429860205	---NA---	177	<NA>			<NA>			no IPS match
RC_Nbv3K725614365	-2.525	2.9e-05	CUST_1304_PI429860205	partial	1461	20	1.23E-18	90.2%	5	P:response to abscisic acid; C:membrane; C:cytosol; P:cold acclimation; P:response to water deprivation		IPR000167 (PFAM); PTHR33346 (PANTHER)
RC_Nbv3K745623974	-2.524	2e-06	CUST_2472_PI429860205	UPF0396 CG6066	1335	20	7.99E-151	70.8%	2	F:transferase activity, transferring acyl groups; P:metabolic process		IPR012336 (G3DSA:3.40.30.GENE3D); PTHR11780 (PANTHER); PTHR11780:SF8 (PANTHER); IPR012336 (SUPERFAMILY)
Nbv3K765638440	-2.502	0.000837	CUST_48513_PI429860205	probable plastid-lipid-associated chloroplastic	606	20	3.49E-99	93.75%	3	F:ATP binding; F:protein kinase activity; P:protein phosphorylation		no IPS match
Nbv3K765642226	-2.501	0	CUST_48996_PI429860205	photosystem I subunit O-like	323	20	1.29E-36	91.1%	1	C:integral component of membrane		no IPS match
Nbv3K585675684	-2.499	0.006078	CUST_53955_PI429860205	---NA---	426	<NA>			<NA>			no IPS match
[truncated: 9,251 more rows]
